# Supplementary material for: 2-Anilino-5,7-dimethyl­pyrazolo­[1,5-a]pyrimidine-3-carbonitrile
Source: Acta Crystallogr Sect E Struct Rep Online. 2012 Aug 25;68(Pt 9):o2782–3. doi: 10.1107/S1600536812035878 (PMC3435814; doi:10.1107/S1600536812035878)
Supplement: Supplementary file 1 [file e-68-o2782-sup1.cif]

##############################################################################
#                                                                            #
# This CIF contains the data in a paper accepted for publication in          #
# Acta Crystallographica Section E. It conforms to the requirements of       #
# Notes for Authors for Acta Crystallographica Section E, and has been       #
# peer reviewed under the auspices of the IUCr Commission on Journals.       #
#                                                                            #
# Full details of the Crystallographic Information File format               #
# are given in the paper "The Crystallographic Information File (CIF):       #
# a New Standard Archive File for Crystallography" by S. R. Hall, F. H.      #
# Allen and I. D. Brown [Acta Cryst. (1991), A47, 655-685].                  #
#                                                                            #
# The current version of the core CIF dictionary is obtainable from          #
# ftp://ftp.iucr.org/pub/cif_core.dic.                                       #
#                                                                            #
# Software is freely available for graphical display of the structure(s)     #
# in this CIF. For information consult the CIF software page                 #
# http://www.iucr.org/resources/cif/software.                                #
#                                                                            #
# This file may be used for bona fide research purposes within the           #
# scientific community so long as proper attribution is given to the journal # 
# article from which it was obtained.                                        #
#                                                                            #
##############################################################################
data_global
_audit_creation_method     'PLATON <TABLE ACC> option'
_journal_date_recd_electronic     2012-08-14
_journal_date_accepted     2012-08-15
_journal_name_full     'Acta Crystallographica, Section E'
_journal_year     2012
_journal_volume     68
_journal_issue      9
_journal_page_first     o2782
_journal_page_last     o2783
_journal_paper_category     QO
_journal_paper_doi     10.1107/S1600536812035878
_journal_coeditor_code     BT6821
_publ_contact_author_name
;
Mehmet Akkurt
;
_publ_contact_author_address
;
     Department of Physics
     Faculty of Sciences
     Erciyes University
     38039 Kayseri
     Turkey
;
_publ_contact_author_email     'akkurt@erciyes.edu.tr'
_publ_contact_author_fax     '+90-352-2076666 extra 33106'
_publ_contact_author_phone     '+90-352-2076666 extra 33106'
_publ_section_title
;
2-Anilino-5,7-dimethylpyrazolo[1,5-<i>a</i>]pyrimidine-3-carbonitrile
;
loop_
    _publ_author_name
    _publ_author_address
    'Shaaban K. Mohamed'
;
Chemistry and Environmental Division,
Manchester Metropolitan University,
Manchester M1 5GD,
England
;
    'Mehmet Akkurt'
;
     Department of Physics,
     Faculty of Sciences,
     Erciyes University,
     38039 Kayseri,
     Turkey
;
    'Frank R. Fronczek'
;
Department of Chemistry,
Louisiana State University,
Baton Rouge,
LA 70803-1804,
USA
;
    'Mahmoud A. A. El-Remaily'
;
Department of Chemistry,
Faculty of Science,
Sohag University,
82524 Sohag,
Egypt
;
    'Antar A. Abdelhamid'
;
Chemistry and Environmental Division,
Manchester Metropolitan University,
Manchester M1 5GD,
England
;
data_I
_chemical_name_systematic
;
2-Anilino-5,7-dimethylpyrazolo[1,5-<i>a</i>]pyrimidine-3-carbonitrile
;
_chemical_name_common     ?
_chemical_formula_moiety     'C15 H13 N5'
_chemical_formula_sum     'C15 H13 N5'
_chemical_formula_structural     ?
_chemical_formula_iupac     'C15 H13 N5'
_chemical_formula_weight     263.30
_chemical_melting_point     ?
_symmetry_cell_setting     monoclinic
_symmetry_space_group_name_H-M     'P 21/c'
_symmetry_space_group_name_Hall     '-P 2ybc'
loop_
    _symmetry_equiv_pos_site_id
    _symmetry_equiv_pos_as_xyz
    1 x,y,z
    2 -x,1/2+y,1/2-z
    3 -x,-y,-z
    4 x,1/2-y,1/2+z
_cell_length_a     11.2139(4)
_cell_length_b     10.4347(4)
_cell_length_c     22.1753(9)
_cell_angle_alpha     90
_cell_angle_beta     94.5690(10)
_cell_angle_gamma     90
_cell_volume     2586.57(17)
_cell_formula_units_Z     8
_cell_measurement_reflns_used     5253
_cell_measurement_theta_min     2.49
_cell_measurement_theta_max     28.25
_cell_measurement_temperature     90.0(5)
_exptl_crystal_description     'needle'
_exptl_crystal_colour     'yellow'
_exptl_crystal_size_max     0.30
_exptl_crystal_size_mid     0.14
_exptl_crystal_size_min     0.13
_exptl_crystal_size_rad     ?
_exptl_crystal_density_diffrn     1.352
_exptl_crystal_density_meas     ?
_exptl_crystal_density_method     'Not Measured'
_exptl_crystal_F_000     1104
_exptl_absorpt_coefficient_mu     0.086
_exptl_absorpt_correction_type     multi-scan
_exptl_absorpt_process_details     '(SADABS; Sheldrick, 2004)'
_exptl_absorpt_correction_T_min     0.975
_exptl_absorpt_correction_T_max     0.989
_exptl_special_details
;
;
_diffrn_ambient_temperature     90.0(5)
_diffrn_radiation_type     'MoK\a'
_diffrn_radiation_wavelength     0.71073
_diffrn_radiation_source     'sealed tube'
_diffrn_radiation_monochromator     'TRIUMPH curved graphite'
_diffrn_measurement_device_type     'Bruker Kappa APEXII DUO'
_diffrn_measurement_method     '\f and \w scans'
_diffrn_detector_area_resol_mean     ?
_diffrn_reflns_number     16931
_diffrn_reflns_av_R_equivalents     0.0274
_diffrn_reflns_av_sigmaI/netI     0.0362
_diffrn_reflns_theta_min     1.82
_diffrn_reflns_theta_max     28.28
_diffrn_reflns_theta_full     28.28
_diffrn_measured_fraction_theta_max     0.998
_diffrn_measured_fraction_theta_full     0.998
_diffrn_reflns_limit_h_min     -14
_diffrn_reflns_limit_h_max     14
_diffrn_reflns_limit_k_min     -9
_diffrn_reflns_limit_k_max     13
_diffrn_reflns_limit_l_min     -29
_diffrn_reflns_limit_l_max     29
_diffrn_reflns_reduction_process
;
;
_diffrn_standards_number     0
_diffrn_standards_interval_count     0
_diffrn_standards_decay_%     0
_refine_special_details
;
Refinement on <i>F</i>^2^ for ALL reflections except those flagged by the user
for potential systematic errors. Weighted <i>R</i>-factors <i>wR</i> and all
goodnesses of fit <i>S</i> are based on <i>F</i>^2^, conventional
<i>R</i>-factors <i>R</i> are based on <i>F</i>, with <i>F</i> set to zero for
negative <i>F</i>^2^. The observed criterion of <i>F</i>^2^ > \s(<i>F</i>^2^)
is used only for calculating -<i>R</i>-factor-obs <i>etc</i>. and is not
relevant to the choice of reflections for refinement. <i>R</i>-factors based
on <i>F</i>^2^ are statistically about twice as large as those based on
<i>F</i>, and <i>R</i>-factors based on ALL data will be even larger.
;
_reflns_number_total     6402
_reflns_number_gt     4813
_reflns_threshold_expression     I>2\s(I)
_refine_ls_structure_factor_coef     Fsqd
_refine_ls_matrix_type     full
_refine_ls_R_factor_all     0.0636
_refine_ls_R_factor_gt     0.0423
_refine_ls_wR_factor_gt     0.1034
_refine_ls_wR_factor_ref     0.1156
_refine_ls_goodness_of_fit_ref     1.018
_refine_ls_restrained_S_all     1.018
_refine_ls_number_reflns     6402
_refine_ls_number_parameters     365
_refine_ls_number_restraints     0
_refine_ls_number_constraints     ?
_refine_ls_hydrogen_treatment     constr
_refine_ls_weighting_scheme     calc
_refine_ls_weighting_details
         'calc w=1/[\s^2^(Fo^2^)+(0.0561P)^2^+0.7958P] where P=(Fo^2^+2Fc^2^)/3'
_atom_sites_solution_hydrogens     geom
_atom_sites_solution_primary     direct
_atom_sites_solution_secondary     difmap
_refine_ls_shift/su_max     0.001
_refine_ls_shift/su_mean     0.000
_refine_diff_density_max     0.300
_refine_diff_density_min     -0.207
_refine_ls_extinction_method     'none'
_refine_ls_abs_structure_details     ?
_refine_ls_abs_structure_Flack     .
loop_
    _atom_type_symbol
    _atom_type_description
    _atom_type_scat_dispersion_real
    _atom_type_scat_dispersion_imag
    _atom_type_scat_source
    C C 0.0033 0.0016 ' International Tables Vol C Tables 4.2.6.8 and 6.1.1.4'
    H H 0.0000 0.0000 ' International Tables Vol C Tables 4.2.6.8 and 6.1.1.4'
    N N 0.0061 0.0033 ' International Tables Vol C Tables 4.2.6.8 and 6.1.1.4'
_computing_data_collection     'APEX2 (Bruker, 2007)'
_computing_cell_refinement     'SAINT (Bruker, 2007)'
_computing_data_reduction     'SAINT (Bruker, 2007)'
_computing_structure_solution     'SIR97 (Altomare <i>et al.</i>, 1999)'
_computing_structure_refinement     'SHELXL97 (Sheldrick, 2008)'
_computing_molecular_graphics
                  'ORTEP-3 for Windows (Farrugia, 1997) and PLATON (Spek, 2009)'
_computing_publication_material
                                'WinGX (Farrugia, 1999) and PLATON (Spek, 2009)'
loop_
    _atom_site_type_symbol
    _atom_site_label
    _atom_site_fract_x
    _atom_site_fract_y
    _atom_site_fract_z
    _atom_site_U_iso_or_equiv
    _atom_site_thermal_displace_type
    _atom_site_calc_flag
    _atom_site_refinement_flags
    _atom_site_occupancy
    _atom_site_disorder_assembly
    _atom_site_disorder_group
    N N1 0.47831(10) 0.32101(12) 0.70318(5) 0.0199(3) Uani d . 1.000 . .
    N N2 0.66448(10) 0.40025(11) 0.67523(5) 0.0180(3) Uani d . 1.000 . .
    N N3 0.70882(10) 0.41926(11) 0.61962(5) 0.0166(3) Uani d . 1.000 . .
    N N4 0.33625(11) 0.25331(13) 0.54197(6) 0.0266(4) Uani d . 1.000 . .
    N N5 0.65371(10) 0.40210(11) 0.51345(5) 0.0192(3) Uani d . 1.000 . .
    C C1 0.58840(12) 0.39461(14) 0.79791(6) 0.0206(4) Uani d . 1.000 . .
    C C2 0.60952(12) 0.38176(15) 0.86009(6) 0.0231(4) Uani d . 1.000 . .
    C C3 0.55016(13) 0.28965(15) 0.89136(7) 0.0255(4) Uani d . 1.000 . .
    C C4 0.46676(13) 0.21140(14) 0.85998(7) 0.0251(4) Uani d . 1.000 . .
    C C5 0.44404(12) 0.22347(14) 0.79814(6) 0.0211(4) Uani d . 1.000 . .
    C C6 0.50542(11) 0.31412(13) 0.76635(6) 0.0178(4) Uani d . 1.000 . .
    C C7 0.55347(11) 0.35638(13) 0.66085(6) 0.0174(4) Uani d . 1.000 . .
    C C8 0.52493(11) 0.34861(13) 0.59719(6) 0.0178(4) Uani d . 1.000 . .
    C C9 0.62799(11) 0.39049(13) 0.57116(6) 0.0173(4) Uani d . 1.000 . .
    C C10 0.42096(12) 0.29756(13) 0.56611(6) 0.0193(4) Uani d . 1.000 . .
    C C11 0.76337(12) 0.44325(13) 0.50442(6) 0.0198(4) Uani d . 1.000 . .
    C C12 0.84888(12) 0.47222(13) 0.55295(6) 0.0205(4) Uani d . 1.000 . .
    C C13 0.82237(12) 0.45941(13) 0.61182(6) 0.0186(4) Uani d . 1.000 . .
    C C14 0.79399(13) 0.45550(15) 0.44007(7) 0.0246(4) Uani d . 1.000 . .
    C C15 0.90416(12) 0.48200(14) 0.66696(6) 0.0226(4) Uani d . 1.000 . .
    N N6 1.07117(10) 0.19315(11) 0.50864(5) 0.0198(3) Uani d . 1.000 . .
    N N7 0.87866(10) 0.13453(11) 0.53749(5) 0.0184(3) Uani d . 1.000 . .
    N N8 0.83415(10) 0.11918(11) 0.59317(5) 0.0171(3) Uani d . 1.000 . .
    N N9 1.22465(11) 0.22274(14) 0.67265(6) 0.0304(4) Uani d . 1.000 . .
    N N10 0.89182(10) 0.13317(11) 0.69927(5) 0.0186(3) Uani d . 1.000 . .
    C C16 0.94456(12) 0.15164(13) 0.41364(6) 0.0210(4) Uani d . 1.000 . .
    C C17 0.93656(13) 0.14738(14) 0.35064(7) 0.0229(4) Uani d . 1.000 . .
    C C18 1.03505(13) 0.17251(14) 0.31852(7) 0.0227(4) Uani d . 1.000 . .
    C C19 1.14369(13) 0.20196(13) 0.35019(6) 0.0216(4) Uani d . 1.000 . .
    C C20 1.15306(12) 0.20798(13) 0.41256(6) 0.0193(4) Uani d . 1.000 . .
    C C21 1.05356(12) 0.18282(12) 0.44522(6) 0.0181(4) Uani d . 1.000 . .
    C C22 0.99284(12) 0.16850(12) 0.55138(6) 0.0173(4) Uani d . 1.000 . .
    C C23 1.02218(12) 0.17663(13) 0.61492(6) 0.0180(4) Uani d . 1.000 . .
    C C24 0.91709(11) 0.14323(13) 0.64140(6) 0.0173(4) Uani d . 1.000 . .
    C C25 1.13379(12) 0.20222(14) 0.64679(6) 0.0206(4) Uani d . 1.000 . .
    C C26 0.78134(12) 0.09541(13) 0.70864(6) 0.0194(4) Uani d . 1.000 . .
    C C27 0.69422(12) 0.06867(13) 0.66062(6) 0.0193(4) Uani d . 1.000 . .
    C C28 0.72062(12) 0.08007(13) 0.60174(6) 0.0188(4) Uani d . 1.000 . .
    C C29 0.75352(13) 0.07701(15) 0.77310(7) 0.0240(4) Uani d . 1.000 . .
    C C30 0.63923(12) 0.05188(14) 0.54696(7) 0.0224(4) Uani d . 1.000 . .
    H H1 0.62910 0.45630 0.77730 0.0250 Uiso c R 1.000 . .
    H H1A 0.40660 0.30070 0.69000 0.0240 Uiso c R 1.000 . .
    H H2 0.66430 0.43570 0.88110 0.0280 Uiso c R 1.000 . .
    H H3 0.56610 0.28050 0.93290 0.0310 Uiso c R 1.000 . .
    H H4 0.42580 0.15020 0.88080 0.0300 Uiso c R 1.000 . .
    H H5 0.38750 0.17090 0.77760 0.0250 Uiso c R 1.000 . .
    H H12 0.92450 0.50050 0.54470 0.0250 Uiso c R 1.000 . .
    H H14A 0.84830 0.38830 0.43100 0.0370 Uiso c R 1.000 . .
    H H14B 0.83090 0.53720 0.43440 0.0370 Uiso c R 1.000 . .
    H H14C 0.72230 0.44880 0.41350 0.0370 Uiso c R 1.000 . .
    H H15A 0.86990 0.54510 0.69190 0.0340 Uiso c R 1.000 . .
    H H15B 0.98000 0.51210 0.65540 0.0340 Uiso c R 1.000 . .
    H H15C 0.91540 0.40340 0.68920 0.0340 Uiso c R 1.000 . .
    H H6 1.14110 0.21850 0.52240 0.0240 Uiso c R 1.000 . .
    H H16 0.87780 0.13390 0.43450 0.0250 Uiso c R 1.000 . .
    H H17 0.86380 0.12730 0.32970 0.0280 Uiso c R 1.000 . .
    H H18 1.02860 0.16970 0.27650 0.0270 Uiso c R 1.000 . .
    H H19 1.21060 0.21770 0.32910 0.0260 Uiso c R 1.000 . .
    H H20 1.22600 0.22890 0.43310 0.0230 Uiso c R 1.000 . .
    H H27 0.61800 0.04300 0.66920 0.0230 Uiso c R 1.000 . .
    H H29A 0.76610 -0.01110 0.78440 0.0360 Uiso c R 1.000 . .
    H H29B 0.67160 0.09970 0.77730 0.0360 Uiso c R 1.000 . .
    H H29C 0.80500 0.13060 0.79890 0.0360 Uiso c R 1.000 . .
    H H30A 0.56110 0.03090 0.55890 0.0340 Uiso c R 1.000 . .
    H H30B 0.67020 -0.01920 0.52560 0.0340 Uiso c R 1.000 . .
    H H30C 0.63390 0.12580 0.52110 0.0340 Uiso c R 1.000 . .
loop_
    _atom_site_aniso_label
    _atom_site_aniso_U_11
    _atom_site_aniso_U_22
    _atom_site_aniso_U_33
    _atom_site_aniso_U_12
    _atom_site_aniso_U_13
    _atom_site_aniso_U_23
    N1 0.0128(5) 0.0291(7) 0.0172(6) -0.0027(5) -0.0017(4) -0.0004(5)
    N2 0.0161(5) 0.0196(6) 0.0183(6) -0.0002(4) 0.0009(4) 0.0004(4)
    N3 0.0149(5) 0.0172(6) 0.0174(6) 0.0003(4) -0.0004(4) -0.0020(4)
    N4 0.0188(6) 0.0376(8) 0.0231(6) -0.0026(5) 0.0001(5) -0.0049(5)
    N5 0.0175(5) 0.0210(6) 0.0192(6) 0.0012(5) 0.0025(4) -0.0021(4)
    C1 0.0170(6) 0.0245(7) 0.0201(7) -0.0016(5) 0.0010(5) 0.0012(5)
    C2 0.0181(6) 0.0303(8) 0.0205(7) -0.0003(6) -0.0015(5) -0.0026(6)
    C3 0.0265(7) 0.0327(8) 0.0169(7) 0.0040(6) -0.0006(5) 0.0022(6)
    C4 0.0283(7) 0.0240(7) 0.0238(7) -0.0004(6) 0.0068(6) 0.0036(6)
    C5 0.0188(6) 0.0215(7) 0.0233(7) -0.0020(5) 0.0032(5) -0.0033(5)
    C6 0.0137(6) 0.0216(7) 0.0180(6) 0.0042(5) 0.0003(5) -0.0007(5)
    C7 0.0152(6) 0.0170(6) 0.0196(7) 0.0012(5) -0.0011(5) -0.0018(5)
    C8 0.0146(6) 0.0200(7) 0.0185(7) 0.0009(5) -0.0003(5) -0.0016(5)
    C9 0.0144(6) 0.0167(6) 0.0203(7) 0.0022(5) -0.0015(5) -0.0028(5)
    C10 0.0166(6) 0.0237(7) 0.0177(7) 0.0017(5) 0.0021(5) -0.0019(5)
    C11 0.0197(7) 0.0176(7) 0.0222(7) 0.0027(5) 0.0029(5) -0.0019(5)
    C12 0.0155(6) 0.0195(7) 0.0269(7) -0.0014(5) 0.0034(5) -0.0017(5)
    C13 0.0139(6) 0.0151(6) 0.0266(7) 0.0006(5) -0.0002(5) -0.0019(5)
    C14 0.0233(7) 0.0269(8) 0.0242(7) 0.0004(6) 0.0064(6) -0.0020(6)
    C15 0.0166(6) 0.0251(7) 0.0253(7) -0.0032(6) -0.0037(5) -0.0011(6)
    N6 0.0148(5) 0.0241(6) 0.0198(6) -0.0035(5) -0.0022(4) -0.0022(5)
    N7 0.0165(5) 0.0181(6) 0.0204(6) -0.0010(4) 0.0001(4) -0.0005(4)
    N8 0.0147(5) 0.0171(6) 0.0191(6) -0.0004(4) -0.0015(4) -0.0010(4)
    N9 0.0208(6) 0.0462(8) 0.0237(7) -0.0064(6) -0.0005(5) -0.0009(6)
    N10 0.0158(5) 0.0194(6) 0.0205(6) 0.0005(4) 0.0002(4) -0.0027(4)
    C16 0.0181(6) 0.0197(7) 0.0247(7) -0.0008(5) -0.0008(5) 0.0000(5)
    C17 0.0214(7) 0.0221(7) 0.0240(7) -0.0012(6) -0.0063(5) 0.0000(6)
    C18 0.0263(7) 0.0217(7) 0.0194(7) 0.0010(6) -0.0020(5) 0.0013(5)
    C19 0.0207(7) 0.0201(7) 0.0240(7) 0.0014(5) 0.0016(5) 0.0026(5)
    C20 0.0162(6) 0.0182(7) 0.0228(7) 0.0008(5) -0.0023(5) 0.0002(5)
    C21 0.0190(6) 0.0141(6) 0.0209(7) 0.0026(5) -0.0011(5) -0.0001(5)
    C22 0.0162(6) 0.0143(6) 0.0209(7) 0.0009(5) -0.0008(5) -0.0008(5)
    C23 0.0150(6) 0.0181(6) 0.0205(7) 0.0002(5) -0.0011(5) -0.0017(5)
    C24 0.0151(6) 0.0145(6) 0.0217(7) 0.0011(5) -0.0021(5) -0.0024(5)
    C25 0.0175(6) 0.0248(7) 0.0195(7) -0.0022(5) 0.0022(5) -0.0004(5)
    C26 0.0177(6) 0.0161(6) 0.0244(7) 0.0026(5) 0.0012(5) -0.0015(5)
    C27 0.0134(6) 0.0177(7) 0.0267(7) 0.0004(5) 0.0011(5) -0.0005(5)
    C28 0.0144(6) 0.0145(6) 0.0270(7) 0.0014(5) -0.0020(5) -0.0010(5)
    C29 0.0194(7) 0.0290(8) 0.0237(7) 0.0008(6) 0.0026(5) -0.0013(6)
    C30 0.0163(6) 0.0235(7) 0.0266(7) -0.0020(6) -0.0036(5) -0.0007(6)
_geom_special_details
;
Bond distances, angles <i>etc</i>. have been calculated using the rounded
fractional coordinates. All su's are estimated from the variances of the
(full) variance-covariance matrix. The cell e.s.d.'s are taken into account in
the estimation of distances, angles and torsion angles
;
loop_
    _geom_bond_atom_site_label_1
    _geom_bond_atom_site_label_2
    _geom_bond_site_symmetry_1
    _geom_bond_site_symmetry_2
    _geom_bond_distance
    _geom_bond_publ_flag
    N1 C6 . . 1.4114(17) no
    N1 C7 . . 1.3615(17) no
    N2 N3 . . 1.3802(16) no
    N2 C7 . . 1.3408(17) no
    N3 C9 . . 1.3825(17) no
    N3 C13 . . 1.3645(18) no
    N4 C10 . . 1.1494(19) no
    N5 C9 . . 1.3396(17) no
    N5 C11 . . 1.3326(18) no
    N1 H1A . . 0.8600 no
    N6 C21 . . 1.4086(17) no
    N6 C22 . . 1.3670(17) no
    N7 C22 . . 1.3406(18) no
    N7 N8 . . 1.3775(16) no
    N8 C28 . . 1.3646(18) no
    N8 C24 . . 1.3833(17) no
    N9 C25 . . 1.1488(19) no
    N10 C26 . . 1.3320(18) no
    N10 C24 . . 1.3402(17) no
    N6 H6 . . 0.8600 no
    C1 C2 . . 1.3868(19) no
    C1 C6 . . 1.3991(19) no
    C2 C3 . . 1.386(2) no
    C3 C4 . . 1.386(2) no
    C4 C5 . . 1.380(2) no
    C5 C6 . . 1.3938(19) no
    C7 C8 . . 1.4247(19) no
    C8 C10 . . 1.4107(19) no
    C8 C9 . . 1.4022(18) no
    C11 C14 . . 1.500(2) no
    C11 C12 . . 1.4158(19) no
    C12 C13 . . 1.3683(19) no
    C13 C15 . . 1.4877(19) no
    C1 H1 . . 0.9300 no
    C2 H2 . . 0.9300 no
    C3 H3 . . 0.9300 no
    C4 H4 . . 0.9300 no
    C5 H5 . . 0.9300 no
    C12 H12 . . 0.9300 no
    C14 H14C . . 0.9600 no
    C14 H14B . . 0.9600 no
    C14 H14A . . 0.9600 no
    C15 H15A . . 0.9600 no
    C15 H15B . . 0.9600 no
    C15 H15C . . 0.9600 no
    C16 C21 . . 1.3978(19) no
    C16 C17 . . 1.394(2) no
    C17 C18 . . 1.386(2) no
    C18 C19 . . 1.391(2) no
    C19 C20 . . 1.3801(19) no
    C20 C21 . . 1.4026(19) no
    C22 C23 . . 1.4237(19) no
    C23 C25 . . 1.4129(19) no
    C23 C24 . . 1.4019(18) no
    C26 C27 . . 1.4144(19) no
    C26 C29 . . 1.500(2) no
    C27 C28 . . 1.3668(19) no
    C28 C30 . . 1.490(2) no
    C16 H16 . . 0.9300 no
    C17 H17 . . 0.9300 no
    C18 H18 . . 0.9300 no
    C19 H19 . . 0.9300 no
    C20 H20 . . 0.9300 no
    C27 H27 . . 0.9300 no
    C29 H29A . . 0.9600 no
    C29 H29B . . 0.9600 no
    C29 H29C . . 0.9600 no
    C30 H30A . . 0.9600 no
    C30 H30B . . 0.9600 no
    C30 H30C . . 0.9600 no
loop_
    _geom_angle_atom_site_label_1
    _geom_angle_atom_site_label_2
    _geom_angle_atom_site_label_3
    _geom_angle_site_symmetry_1
    _geom_angle_site_symmetry_2
    _geom_angle_site_symmetry_3
    _geom_angle
    _geom_angle_publ_flag
    C6 N1 C7 . . . 127.00(11) no
    N3 N2 C7 . . . 103.32(10) no
    N2 N3 C9 . . . 113.75(11) no
    N2 N3 C13 . . . 124.31(11) no
    C9 N3 C13 . . . 121.92(11) no
    C9 N5 C11 . . . 116.37(11) no
    C6 N1 H1A . . . 117.00 no
    C7 N1 H1A . . . 116.00 no
    C21 N6 C22 . . . 129.13(11) no
    N8 N7 C22 . . . 103.44(10) no
    N7 N8 C28 . . . 124.63(11) no
    C24 N8 C28 . . . 121.59(11) no
    N7 N8 C24 . . . 113.74(11) no
    C24 N10 C26 . . . 116.28(11) no
    C22 N6 H6 . . . 115.00 no
    C21 N6 H6 . . . 115.00 no
    C2 C1 C6 . . . 119.57(13) no
    C1 C2 C3 . . . 120.91(13) no
    C2 C3 C4 . . . 119.27(14) no
    C3 C4 C5 . . . 120.57(14) no
    C4 C5 C6 . . . 120.32(13) no
    C1 C6 C5 . . . 119.34(12) no
    N1 C6 C1 . . . 123.23(12) no
    N1 C6 C5 . . . 117.42(12) no
    N1 C7 C8 . . . 124.41(12) no
    N2 C7 C8 . . . 112.71(11) no
    N1 C7 N2 . . . 122.86(12) no
    C9 C8 C10 . . . 126.36(12) no
    C7 C8 C9 . . . 105.23(11) no
    C7 C8 C10 . . . 128.12(12) no
    N3 C9 N5 . . . 123.04(11) no
    N5 C9 C8 . . . 131.97(12) no
    N3 C9 C8 . . . 104.98(11) no
    N4 C10 C8 . . . 178.10(15) no
    N5 C11 C12 . . . 122.13(12) no
    N5 C11 C14 . . . 117.03(12) no
    C12 C11 C14 . . . 120.83(12) no
    C11 C12 C13 . . . 121.26(12) no
    C12 C13 C15 . . . 127.02(12) no
    N3 C13 C15 . . . 117.70(12) no
    N3 C13 C12 . . . 115.26(12) no
    C6 C1 H1 . . . 120.00 no
    C2 C1 H1 . . . 120.00 no
    C3 C2 H2 . . . 120.00 no
    C1 C2 H2 . . . 120.00 no
    C4 C3 H3 . . . 120.00 no
    C2 C3 H3 . . . 120.00 no
    C5 C4 H4 . . . 120.00 no
    C3 C4 H4 . . . 120.00 no
    C4 C5 H5 . . . 120.00 no
    C6 C5 H5 . . . 120.00 no
    C13 C12 H12 . . . 119.00 no
    C11 C12 H12 . . . 119.00 no
    H14A C14 H14B . . . 109.00 no
    H14A C14 H14C . . . 109.00 no
    C11 C14 H14B . . . 110.00 no
    C11 C14 H14C . . . 109.00 no
    H14B C14 H14C . . . 109.00 no
    C11 C14 H14A . . . 110.00 no
    C13 C15 H15A . . . 109.00 no
    H15B C15 H15C . . . 109.00 no
    H15A C15 H15B . . . 109.00 no
    H15A C15 H15C . . . 109.00 no
    C13 C15 H15B . . . 109.00 no
    C13 C15 H15C . . . 110.00 no
    C17 C16 C21 . . . 119.58(13) no
    C16 C17 C18 . . . 121.26(14) no
    C17 C18 C19 . . . 118.94(14) no
    C18 C19 C20 . . . 120.64(13) no
    C19 C20 C21 . . . 120.58(13) no
    N6 C21 C20 . . . 116.56(12) no
    N6 C21 C16 . . . 124.43(12) no
    C16 C21 C20 . . . 119.00(12) no
    N6 C22 C23 . . . 124.36(12) no
    N6 C22 N7 . . . 123.04(12) no
    N7 C22 C23 . . . 112.60(12) no
    C24 C23 C25 . . . 125.32(12) no
    C22 C23 C25 . . . 129.20(12) no
    C22 C23 C24 . . . 105.31(12) no
    N8 C24 N10 . . . 123.07(11) no
    N8 C24 C23 . . . 104.90(11) no
    N10 C24 C23 . . . 132.03(12) no
    N9 C25 C23 . . . 179.83(16) no
    C27 C26 C29 . . . 120.58(12) no
    N10 C26 C27 . . . 122.42(12) no
    N10 C26 C29 . . . 116.96(12) no
    C26 C27 C28 . . . 120.85(12) no
    C27 C28 C30 . . . 126.63(12) no
    N8 C28 C27 . . . 115.76(12) no
    N8 C28 C30 . . . 117.60(12) no
    C17 C16 H16 . . . 120.00 no
    C21 C16 H16 . . . 120.00 no
    C16 C17 H17 . . . 119.00 no
    C18 C17 H17 . . . 119.00 no
    C17 C18 H18 . . . 121.00 no
    C19 C18 H18 . . . 121.00 no
    C18 C19 H19 . . . 120.00 no
    C20 C19 H19 . . . 120.00 no
    C19 C20 H20 . . . 120.00 no
    C21 C20 H20 . . . 120.00 no
    C26 C27 H27 . . . 120.00 no
    C28 C27 H27 . . . 120.00 no
    C26 C29 H29A . . . 110.00 no
    C26 C29 H29B . . . 110.00 no
    C26 C29 H29C . . . 109.00 no
    H29A C29 H29B . . . 109.00 no
    H29A C29 H29C . . . 109.00 no
    H29B C29 H29C . . . 109.00 no
    C28 C30 H30A . . . 109.00 no
    C28 C30 H30B . . . 109.00 no
    C28 C30 H30C . . . 109.00 no
    H30A C30 H30B . . . 109.00 no
    H30A C30 H30C . . . 109.00 no
    H30B C30 H30C . . . 109.00 no
loop_
    _geom_torsion_atom_site_label_1
    _geom_torsion_atom_site_label_2
    _geom_torsion_atom_site_label_3
    _geom_torsion_atom_site_label_4
    _geom_torsion_site_symmetry_1
    _geom_torsion_site_symmetry_2
    _geom_torsion_site_symmetry_3
    _geom_torsion_site_symmetry_4
    _geom_torsion
    _geom_torsion_publ_flag
    C7 N1 C6 C1 . . . . 31.2(2) no
    C7 N1 C6 C5 . . . . -149.89(14) no
    C6 N1 C7 N2 . . . . -5.5(2) no
    C6 N1 C7 C8 . . . . 173.05(13) no
    C7 N2 N3 C13 . . . . -177.38(12) no
    N3 N2 C7 C8 . . . . -0.88(15) no
    C7 N2 N3 C9 . . . . 1.00(15) no
    N3 N2 C7 N1 . . . . 177.84(12) no
    N2 N3 C9 N5 . . . . -179.79(12) no
    N2 N3 C13 C12 . . . . 179.92(13) no
    C9 N3 C13 C12 . . . . 1.67(19) no
    C13 N3 C9 N5 . . . . -1.4(2) no
    C9 N3 C13 C15 . . . . -177.18(12) no
    N2 N3 C9 C8 . . . . -0.73(15) no
    N2 N3 C13 C15 . . . . 1.07(19) no
    C13 N3 C9 C8 . . . . 177.69(12) no
    C9 N5 C11 C14 . . . . 179.40(12) no
    C9 N5 C11 C12 . . . . 0.55(19) no
    C11 N5 C9 N3 . . . . 0.18(19) no
    C11 N5 C9 C8 . . . . -178.60(14) no
    C21 N6 C22 C23 . . . . 176.95(13) no
    C22 N6 C21 C16 . . . . 4.5(2) no
    C21 N6 C22 N7 . . . . -3.5(2) no
    C22 N6 C21 C20 . . . . -176.57(13) no
    N8 N7 C22 N6 . . . . 179.77(12) no
    C22 N7 N8 C24 . . . . 0.31(14) no
    N8 N7 C22 C23 . . . . -0.64(14) no
    C22 N7 N8 C28 . . . . -177.66(12) no
    N7 N8 C28 C30 . . . . 0.07(19) no
    N7 N8 C24 C23 . . . . 0.13(15) no
    C28 N8 C24 N10 . . . . -1.7(2) no
    N7 N8 C24 N10 . . . . -179.72(12) no
    C24 N8 C28 C27 . . . . 1.12(19) no
    C28 N8 C24 C23 . . . . 178.17(12) no
    C24 N8 C28 C30 . . . . -177.75(12) no
    N7 N8 C28 C27 . . . . 178.94(12) no
    C26 N10 C24 N8 . . . . 1.42(19) no
    C26 N10 C24 C23 . . . . -178.38(14) no
    C24 N10 C26 C29 . . . . 176.88(12) no
    C24 N10 C26 C27 . . . . -0.77(19) no
    C2 C1 C6 N1 . . . . 179.79(13) no
    C2 C1 C6 C5 . . . . 0.9(2) no
    C6 C1 C2 C3 . . . . 0.5(2) no
    C1 C2 C3 C4 . . . . -1.4(2) no
    C2 C3 C4 C5 . . . . 0.9(2) no
    C3 C4 C5 C6 . . . . 0.4(2) no
    C4 C5 C6 N1 . . . . 179.70(13) no
    C4 C5 C6 C1 . . . . -1.4(2) no
    N2 C7 C8 C9 . . . . 0.48(16) no
    N1 C7 C8 C10 . . . . -4.3(2) no
    N2 C7 C8 C10 . . . . 174.45(13) no
    N1 C7 C8 C9 . . . . -178.22(13) no
    C7 C8 C9 N3 . . . . 0.15(15) no
    C10 C8 C9 N3 . . . . -173.96(13) no
    C10 C8 C9 N5 . . . . 5.0(2) no
    C7 C8 C9 N5 . . . . 179.09(14) no
    C14 C11 C12 C13 . . . . -178.97(13) no
    N5 C11 C12 C13 . . . . -0.2(2) no
    C11 C12 C13 N3 . . . . -0.9(2) no
    C11 C12 C13 C15 . . . . 177.78(13) no
    C21 C16 C17 C18 . . . . 0.5(2) no
    C17 C16 C21 C20 . . . . -0.6(2) no
    C17 C16 C21 N6 . . . . 178.31(13) no
    C16 C17 C18 C19 . . . . 0.3(2) no
    C17 C18 C19 C20 . . . . -1.0(2) no
    C18 C19 C20 C21 . . . . 0.9(2) no
    C19 C20 C21 C16 . . . . -0.1(2) no
    C19 C20 C21 N6 . . . . -179.07(12) no
    N6 C22 C23 C25 . . . . -4.3(2) no
    N7 C22 C23 C25 . . . . 176.09(14) no
    N6 C22 C23 C24 . . . . -179.68(12) no
    N7 C22 C23 C24 . . . . 0.74(15) no
    C22 C23 C24 N8 . . . . -0.49(14) no
    C22 C23 C24 N10 . . . . 179.33(14) no
    C25 C23 C24 N8 . . . . -176.07(13) no
    C25 C23 C24 N10 . . . . 3.8(2) no
    C29 C26 C27 C28 . . . . -177.22(13) no
    N10 C26 C27 C28 . . . . 0.4(2) no
    C26 C27 C28 N8 . . . . -0.5(2) no
    C26 C27 C28 C30 . . . . 178.25(13) no
loop_
    _geom_hbond_atom_site_label_D
    _geom_hbond_atom_site_label_H
    _geom_hbond_atom_site_label_A
    _geom_hbond_site_symmetry_A
    _geom_hbond_distance_DH
    _geom_hbond_distance_HA
    _geom_hbond_distance_DA
    _geom_hbond_angle_DHA
    _geom_hbond_publ_flag
    N1 H1A N9 1_455 0.86 2.20 3.0487(17) 168 yes
    N6 H6 N4 1_655 0.86 2.23 3.0703(17) 167 yes
    C1 H1 N2 . 0.93 2.40 2.9158(17) 115 yes
    C16 H16 N7 . 0.93 2.28 2.9059(17) 124 yes
    C4 H4 Cg1 2_646 0.93 2.83 3.5730(16) 138 yes
    C27 H27 Cg3 2_646 0.93 2.99 3.7462(15) 139 yes
    C29 H29B Cg3 1_555 0.96 2.95 3.7420(16) 141 yes
_iucr_refine_instructions_details
;
TITL MD-1 in P2(1)/c
CELL 0.71073  11.2139  10.4347  22.1753  90.000  94.569  90.000
ZERR    8.00   0.0004   0.0004   0.0009   0.000   0.001   0.000
LATT   1
SYMM  - X, 1/2 + Y, 1/2 - Z
SFAC  C    H    N
UNIT  120  104  40
MERG   2
OMIT   -4.00 180.00
FMAP   2
PLAN   5
HTAB    2.00000
BOND
BOND   $H
CONF
ACTA
LIST   4
SIZE 0.130 0.140 0.300
L.S.   13
WGHT    0.056100    0.795800
FVAR       0.09168
MOLE    1
C1    1    0.588396    0.394612    0.797909    11.00000    0.01699    0.02449 =
         0.02013    0.00120    0.00104   -0.00159
AFIX  43
H1    2    0.629123    0.456334    0.777327    11.00000   -1.20000
AFIX   0
C2    1    0.609520    0.381755    0.860090    11.00000    0.01806    0.03027 =
         0.02054   -0.00259   -0.00148   -0.00028
AFIX  43
H2    2    0.664271    0.435674    0.881095    11.00000   -1.20000
AFIX   0
C3    1    0.550155    0.289651    0.891363    11.00000    0.02652    0.03273 =
         0.01687    0.00218   -0.00061    0.00402
AFIX  43
H3    2    0.566095    0.280451    0.932939    11.00000   -1.20000
AFIX   0
C4    1    0.466756    0.211396    0.859982    11.00000    0.02828    0.02397 =
         0.02377    0.00358    0.00683   -0.00038
AFIX  43
H4    2    0.425759    0.150240    0.880772    11.00000   -1.20000
AFIX   0
C5    1    0.444040    0.223465    0.798142    11.00000    0.01877    0.02148 =
         0.02325   -0.00329    0.00316   -0.00197
AFIX  43
H5    2    0.387508    0.170854    0.777592    11.00000   -1.20000
AFIX   0
C6    1    0.505421    0.314125    0.766349    11.00000    0.01370    0.02162 =
         0.01804   -0.00073    0.00032    0.00422
C7    1    0.553473    0.356377    0.660845    11.00000    0.01523    0.01704 =
         0.01963   -0.00175   -0.00112    0.00117
C8    1    0.524927    0.348605    0.597188    11.00000    0.01462    0.01997 =
         0.01848   -0.00161   -0.00033    0.00086
C9    1    0.627986    0.390488    0.571157    11.00000    0.01440    0.01672 =
         0.02030   -0.00277   -0.00153    0.00218
C10   1    0.420961    0.297556    0.566108    11.00000    0.01664    0.02374 =
         0.01769   -0.00193    0.00213    0.00172
C11   1    0.763367    0.443245    0.504416    11.00000    0.01972    0.01765 =
         0.02216   -0.00188    0.00293    0.00268
C12   1    0.848883    0.472216    0.552954    11.00000    0.01550    0.01949 =
         0.02688   -0.00169    0.00342   -0.00138
AFIX  43
H12   2    0.924511    0.500485    0.544664    11.00000   -1.20000
AFIX   0
C13   1    0.822368    0.459411    0.611815    11.00000    0.01386    0.01514 =
         0.02657   -0.00187   -0.00022    0.00061
C14   1    0.793992    0.455500    0.440066    11.00000    0.02327    0.02692 =
         0.02416   -0.00197    0.00643    0.00044
AFIX 137
H14A  2    0.848303    0.388335    0.431040    11.00000   -1.50000
H14B  2    0.830942    0.537162    0.434439    11.00000   -1.50000
H14C  2    0.722336    0.448849    0.413523    11.00000   -1.50000
AFIX   0
C15   1    0.904164    0.481996    0.666960    11.00000    0.01665    0.02513 =
         0.02535   -0.00107   -0.00370   -0.00317
AFIX 137
H15A  2    0.869883    0.545128    0.691904    11.00000   -1.50000
H15B  2    0.979971    0.512070    0.655397    11.00000   -1.50000
H15C  2    0.915416    0.403364    0.689159    11.00000   -1.50000
AFIX   0
N1    3    0.478312    0.321014    0.703178    11.00000    0.01284    0.02906 =
         0.01724   -0.00041   -0.00172   -0.00270
AFIX  43
H1A   2    0.406598    0.300687    0.690007    11.00000   -1.20000
AFIX   0
N2    3    0.664480    0.400246    0.675231    11.00000    0.01607    0.01963 =
         0.01828    0.00041    0.00087   -0.00020
N3    3    0.708824    0.419259    0.619617    11.00000    0.01493    0.01724 =
         0.01738   -0.00201   -0.00038    0.00033
N4    3    0.336249    0.253308    0.541968    11.00000    0.01879    0.03758 =
         0.02309   -0.00488    0.00014   -0.00256
N5    3    0.653714    0.402099    0.513447    11.00000    0.01754    0.02103 =
         0.01923   -0.00206    0.00252    0.00116
MOLE    2
C16   1    0.944561    0.151642    0.413639    11.00000    0.01813    0.01973 =
         0.02472    0.00000   -0.00076   -0.00083
AFIX  43
H16   2    0.877807    0.133857    0.434540    11.00000   -1.20000
AFIX   0
C17   1    0.936561    0.147383    0.350639    11.00000    0.02140    0.02210 =
         0.02405    0.00001   -0.00634   -0.00115
AFIX  43
H17   2    0.863754    0.127296    0.329747    11.00000   -1.20000
AFIX   0
C18   1    1.035051    0.172515    0.318520    11.00000    0.02628    0.02171 =
         0.01945    0.00129   -0.00200    0.00099
AFIX  43
H18   2    1.028614    0.169736    0.276468    11.00000   -1.20000
AFIX   0
C19   1    1.143686    0.201961    0.350189    11.00000    0.02066    0.02007 =
         0.02395    0.00256    0.00163    0.00137
AFIX  43
H19   2    1.210642    0.217740    0.329126    11.00000   -1.20000
AFIX   0
C20   1    1.153064    0.207984    0.412559    11.00000    0.01623    0.01824 =
         0.02284    0.00024   -0.00231    0.00081
AFIX  43
H20   2    1.225997    0.228913    0.433111    11.00000   -1.20000
AFIX   0
C21   1    1.053563    0.182818    0.445221    11.00000    0.01902    0.01415 =
         0.02089   -0.00011   -0.00112    0.00262
C22   1    0.992839    0.168499    0.551382    11.00000    0.01621    0.01428 =
         0.02093   -0.00083   -0.00082    0.00087
C23   1    1.022184    0.176629    0.614920    11.00000    0.01496    0.01808 =
         0.02047   -0.00172   -0.00110    0.00018
C24   1    0.917086    0.143227    0.641401    11.00000    0.01511    0.01445 =
         0.02172   -0.00244   -0.00210    0.00108
C25   1    1.133792    0.202219    0.646787    11.00000    0.01746    0.02476 =
         0.01946   -0.00043    0.00222   -0.00216
C26   1    0.781340    0.095410    0.708637    11.00000    0.01775    0.01610 =
         0.02444   -0.00149    0.00117    0.00263
C27   1    0.694220    0.068673    0.660620    11.00000    0.01338    0.01770 =
         0.02671   -0.00045    0.00107    0.00044
AFIX  43
H27   2    0.617985    0.043004    0.669219    11.00000   -1.20000
AFIX   0
C28   1    0.720624    0.080073    0.601738    11.00000    0.01440    0.01447 =
         0.02701   -0.00100   -0.00198    0.00140
C29   1    0.753518    0.077011    0.773095    11.00000    0.01935    0.02902 =
         0.02375   -0.00127    0.00261    0.00084
AFIX 137
H29A  2    0.766102   -0.011075    0.784366    11.00000   -1.50000
H29B  2    0.671625    0.099733    0.777259    11.00000   -1.50000
H29C  2    0.805016    0.130595    0.798929    11.00000   -1.50000
AFIX   0
C30   1    0.639228    0.051879    0.546960    11.00000    0.01634    0.02346 =
         0.02660   -0.00073   -0.00361   -0.00202
AFIX 137
H30A  2    0.561145    0.030898    0.558896    11.00000   -1.50000
H30B  2    0.670160   -0.019212    0.525580    11.00000   -1.50000
H30C  2    0.633917    0.125779    0.521100    11.00000   -1.50000
AFIX   0
N6    3    1.071175    0.193151    0.508637    11.00000    0.01480    0.02409 =
         0.01983   -0.00216   -0.00219   -0.00348
AFIX  43
H6    2    1.141063    0.218549    0.522409    11.00000   -1.20000
AFIX   0
N7    3    0.878664    0.134534    0.537489    11.00000    0.01650    0.01809 =
         0.02043   -0.00046    0.00014   -0.00098
N8    3    0.834155    0.119183    0.593167    11.00000    0.01472    0.01710 =
         0.01911   -0.00095   -0.00147   -0.00037
N9    3    1.224651    0.222739    0.672651    11.00000    0.02081    0.04618 =
         0.02372   -0.00093   -0.00053   -0.00638
N10   3    0.891820    0.133172    0.699275    11.00000    0.01578    0.01940 =
         0.02047   -0.00269    0.00022    0.00050
HKLF    4
REM  MD-1 in P2(1)/c
REM R1 =  0.0423 for   4813 Fo > 4sig(Fo)  and  0.0636 for all   6402 data
REM    365 parameters refined using      0 restraints
END
WGHT      0.0561      0.7929
REM Highest difference peak  0.300,  deepest hole -0.207,  1-sigma level  0.046
Q1    1   0.8025  0.4647  0.5294  11.00000  0.05    0.30
Q2    1   0.5402  0.3538  0.7827  11.00000  0.05    0.29
Q3    1   1.0229  0.1556  0.5838  11.00000  0.05    0.29
Q4    1   0.7382  0.0736  0.6853  11.00000  0.05    0.29
Q5    1   0.7627  0.0854  0.7385  11.00000  0.05    0.28
;
