# Supplementary material for: 2-Anilino-5,7-dimethyl­pyrazolo­[1,5-a]pyrimidine-3-carbonitrile
Source: Acta Crystallogr Sect E Struct Rep Online. 2012 Aug 25;68(Pt 9):o2782–3. doi: 10.1107/S1600536812035878 (PMC3435814; doi:10.1107/S1600536812035878)
Supplement: Supplementary file 2 [file e-68-o2782-Isup2.hkl]

# 
# h,k,l, Fc-squared, Fo-squared, sigma(Fo-squared) and status flag 
# 
data_I
_shelx_title ' MD-1 in P2(1)/c' 
_shelx_refln_list_code          4 
_shelx_F_calc_maximum      337.82 
_exptl_crystal_F_000      1104.00 
_reflns_d_resolution_high  0.7501 
 
loop_ 
 _symmetry_equiv_pos_as_xyz 
 'x, y, z' 
 '-x, y+1/2, -z+1/2' 
 '-x, -y, -z' 
 'x, -y-1/2, z-1/2' 
 
_cell_length_a    11.2139 
_cell_length_b    10.4347 
_cell_length_c    22.1753 
_cell_angle_alpha  90.000 
_cell_angle_beta   94.569 
_cell_angle_gamma  90.000 
 
_shelx_F_squared_multiplier     1.000 
 
loop_ 
 _refln_index_h 
 _refln_index_k 
 _refln_index_l 
 _refln_F_squared_calc 
 _refln_F_squared_meas 
 _refln_F_squared_sigma 
 _refln_observed_status 
   1   0   0      600.32      455.68     13.09 o 
   2   0   0     3022.84     3051.36     57.21 o 
   3   0   0     2249.56     2090.56     39.54 o 
   4   0   0     1889.29     1778.59     34.49 o 
   5   0   0      768.33      876.08     15.56 o 
   6   0   0      280.64      344.23      8.45 o 
   7   0   0      284.76      217.85      8.80 o 
   8   0   0       12.55        9.88      5.42 o 
   9   0   0      127.77      128.50     11.90 o 
  10   0   0      818.38      807.85     28.55 o 
  11   0   0       78.92       71.39     11.90 o 
  12   0   0        0.00       -8.33      9.52 o 
  13   0   0      217.73      249.85     19.04 o 
  14   0   0      280.20      302.20     20.23 o 
   1   1   0     4681.92     4433.04     58.89 o 
   2   1   0     2192.41     2071.31     22.58 o 
   3   1   0       20.00        6.22      2.12 o 
   4   1   0      736.79      681.15     14.16 o 
   5   1   0      446.17      471.28      8.47 o 
   6   1   0       68.81       97.70      4.10 o 
   7   1   0      905.61      892.18     14.12 o 
   8   1   0      315.19      308.97      9.45 o 
   9   1   0      415.02      404.73     10.95 o 
  10   1   0      592.57      550.67     15.92 o 
  11   1   0      121.92      145.92      9.65 o 
  12   1   0      228.07      201.53     11.33 o 
  13   1   0        4.55       11.69      7.11 o 
  14   1   0       26.86       42.98      8.80 o 
   0   2   0     8974.20     9424.12    141.50 o 
   1   2   0      114.64      101.13      2.08 o 
   2   2   0    36461.43    36508.64    545.97 o 
   3   2   0     2892.26     2730.14     32.44 o 
   4   2   0      941.03     1081.72     16.11 o 
   5   2   0       92.47       95.26      3.63 o 
   6   2   0       20.13       14.03      3.90 o 
   7   2   0       72.65       65.49      4.65 o 
   8   2   0       64.83       53.80      4.57 o 
   9   2   0      115.39      100.31      6.30 o 
  10   2   0      629.53      578.27     17.85 o 
  11   2   0      403.13      364.07     13.38 o 
  12   2   0        3.86        1.12      6.57 o 
  13   2   0       13.35       22.42      7.96 o 
  14   2   0       64.53       65.86      8.92 o 
   1   3   0   114122.26   115400.27   1802.92 o 
   2   3   0      374.02      372.71      6.50 o 
   3   3   0     1695.15     1600.84     26.05 o 
   4   3   0       71.31       73.22      6.27 o 
   5   3   0      357.34      320.81     20.82 o 
   6   3   0        3.08       -2.32      2.50 o 
   7   3   0       53.67       55.08      3.84 o 
   8   3   0      216.39      202.73      6.09 o 
   9   3   0      137.44      135.15      6.78 o 
  10   3   0       39.71       52.65      6.52 o 
  11   3   0       94.43       89.30     14.28 o 
  12   3   0      113.80      123.79      8.80 o 
  13   3   0       42.30       40.82      7.43 o 
  14   3   0        8.48        1.19     11.90 o 
   0   4   0    10866.92    11199.60    206.12 o 
   1   4   0      245.59      277.64      4.63 o 
   2   4   0     1153.06     1220.40     15.85 o 
   3   4   0     2238.47     2198.87     34.99 o 
   4   4   0      537.14      507.04     10.85 o 
   5   4   0      255.15      265.40      8.21 o 
   6   4   0      126.07      129.06      8.00 o 
   7   4   0      100.50       89.31      8.41 o 
   8   4   0      128.11      116.69      9.25 o 
   9   4   0      218.83      206.20     17.85 o 
  10   4   0      140.18      130.28     10.10 o 
  11   4   0        9.15       10.71     11.90 o 
  12   4   0       40.83       54.73     14.28 o 
  13   4   0       19.27        2.38     11.90 o 
  14   4   0       37.87       30.93     14.28 o 
   1   5   0      102.99      110.95      3.12 o 
   2   5   0      591.05      492.91     10.23 o 
   3   5   0     5533.66     5811.82     88.80 o 
   4   5   0       59.66       62.28      4.56 o 
   5   5   0       14.24        3.84      4.55 o 
   6   5   0      426.01      417.92     10.50 o 
   7   5   0       37.24       41.45      7.25 o 
   8   5   0      546.20      517.19     13.12 o 
   9   5   0        1.93        1.30      5.75 o 
  10   5   0        6.04        9.22      6.62 o 
  11   5   0       60.96       67.17     10.22 o 
  12   5   0       31.60       38.07     13.09 o 
  13   5   0        0.63       -7.14     14.28 o 
   0   6   0       58.51       58.96      4.12 o 
   1   6   0     6481.71     6763.02     72.85 o 
   2   6   0    18113.45    18622.74    242.11 o 
   3   6   0     1620.41     1651.68     34.91 o 
   4   6   0      207.11      192.78      7.05 o 
   5   6   0      130.12      129.39      6.64 o 
   6   6   0        0.50       -5.35      4.46 o 
   7   6   0       12.97        7.21      5.31 o 
   8   6   0        6.26       -0.99      5.15 o 
   9   6   0      325.22      335.78     15.49 o 
  10   6   0        6.23        6.57     11.90 o 
  11   6   0        0.01       -3.72      9.65 o 
  12   6   0        4.11       -8.33     14.28 o 
  13   6   0        8.71        7.14     15.47 o 
   1   7   0     1036.81     1081.44     13.42 o 
   2   7   0       65.04       51.65      3.78 o 
   3   7   0     1471.52     1496.73     46.40 o 
   4   7   0      364.27      361.71     14.87 o 
   5   7   0        2.95       -2.71      4.46 o 
   6   7   0       38.35       39.57      5.44 o 
   7   7   0        4.77        5.91      5.31 o 
   8   7   0      385.91      367.00     15.98 o 
   9   7   0      136.37      148.72     11.78 o 
  10   7   0       24.51       18.44     10.10 o 
  11   7   0       32.35       37.48     20.23 o 
  12   7   0       42.24       41.64     16.66 o 
   0   8   0      948.40      958.95     30.93 o 
   1   8   0        5.46       11.13      4.19 o 
   2   8   0       16.81       10.03      2.96 o 
   3   8   0       29.71       29.74     10.71 o 
   4   8   0     3093.46     3068.04     62.26 o 
   5   8   0        3.14      -11.48     13.09 o 
   6   8   0      136.40      128.89     10.49 o 
   7   8   0       52.51       60.64      9.65 o 
   8   8   0        4.19       -2.97      9.25 o 
   9   8   0      303.11      293.88     30.93 o 
  10   8   0       19.75        7.28     11.30 o 
  11   8   0      177.11      200.48     15.14 o 
  12   8   0        7.93       13.09     16.06 o 
   1   9   0      245.53      236.97      9.99 o 
   2   9   0     4890.27     4867.39     92.50 o 
   3   9   0     5334.82     5213.57    142.77 o 
   4   9   0      264.27      245.09     15.47 o 
   5   9   0       26.91       34.47      8.80 o 
   6   9   0       22.84       21.59      8.92 o 
   7   9   0       17.08       20.23     10.71 o 
   8   9   0       14.94        8.92     16.06 o 
   9   9   0       59.05       46.40     11.78 o 
  10   9   0      123.96      148.95     13.86 o 
  11   9   0       17.34        9.52     11.78 o 
   0  10   0      212.29      224.87     14.28 o 
   1  10   0      348.45      362.61     29.74 o 
   2  10   0        9.26        1.10      5.04 o 
   3  10   0       10.92       21.42     10.71 o 
   4  10   0      202.86      205.83     16.66 o 
   5  10   0        6.06       -4.76     10.71 o 
   6  10   0       24.78       13.09     13.09 o 
   7  10   0      166.19      183.22     19.04 o 
   8  10   0       65.42       66.63     16.66 o 
   9  10   0       37.47       40.45     16.66 o 
  10  10   0       17.48        5.95     16.66 o 
   1  11   0       71.06       56.32      6.57 o 
   2  11   0       97.64      100.99      7.03 o 
   3  11   0       33.55       10.71     11.90 o 
   4  11   0       67.07       52.35     11.90 o 
   5  11   0      737.22      665.08     29.74 o 
   6  11   0      400.37      378.35     23.80 o 
   7  11   0        5.28        3.57     11.90 o 
   8  11   0       16.03        2.38     14.28 o 
   9  11   0        4.86      -11.90     15.47 o 
   0  12   0      201.90      189.17     14.28 o 
   1  12   0        1.57        2.31      6.57 o 
   2  12   0        5.46       -5.95     10.71 o 
   3  12   0     1903.68     1770.38     55.92 o 
   4  12   0     1439.24     1282.57     45.21 o 
   5  12   0      110.01      115.41     15.47 o 
   6  12   0        4.72        5.95     11.90 o 
   7  12   0       33.74       21.42     14.28 o 
   1  13   0        9.81        4.61     10.71 o 
   2  13   0       63.90       57.11     13.09 o 
   3  13   0       50.33       24.99     13.09 o 
   4  13   0      172.52      174.90     17.85 o 
   5  13   0      249.46      236.76     20.23 o 
 -14   1   1        0.30       -2.63      7.96 o 
 -13   1   1        7.00       11.58      7.96 o 
 -12   1   1       16.00       16.73      7.11 o 
 -11   1   1      115.82      110.56      9.52 o 
 -10   1   1       10.31        1.19      9.52 o 
  -9   1   1      380.65      366.01     23.80 o 
  -8   1   1       61.39       67.34      5.50 o 
  -7   1   1      590.72      733.17     12.32 o 
  -6   1   1      272.81      272.67      6.54 o 
  -5   1   1      485.79      561.88      9.66 o 
  -4   1   1      533.13      560.45      9.79 o 
  -3   1   1    14931.27    14964.41    173.99 o 
  -2   1   1      285.81      225.61      3.84 o 
  -1   1   1     3648.06     3815.19     35.01 o 
   0   1   1       24.78       29.51      0.90 o 
   1   1   1     7149.86     6754.93     66.36 o 
   2   1   1    13327.12    13371.11    141.91 o 
   3   1   1     1168.84     1126.63     16.29 o 
   4   1   1      348.35      305.62      7.25 o 
   5   1   1        2.18        2.05      2.63 o 
   6   1   1      231.79      257.22      6.53 o 
   7   1   1        7.00       10.55      3.09 o 
   8   1   1        1.29       -4.22      4.32 o 
   9   1   1       70.59       74.24      5.93 o 
  10   1   1      110.71      106.79      7.96 o 
  11   1   1        1.14        0.00      6.57 o 
  12   1   1       64.41       41.71      7.96 o 
  13   1   1        4.06        2.38      7.57 o 
  14   1   1       56.99       57.63      9.14 o 
 -14   2   1       21.55       14.87      8.29 o 
 -13   2   1       90.70       86.65      9.14 o 
 -12   2   1        0.66       10.11      6.57 o 
 -11   2   1      388.40      370.90     13.38 o 
 -10   2   1      101.64       93.70      8.20 o 
  -9   2   1      135.11      116.91      6.46 o 
  -8   2   1      933.79      961.24     17.60 o 
  -7   2   1      207.66      203.10      5.46 o 
  -6   2   1     1833.25     2041.50     25.51 o 
  -5   2   1       48.08       53.61      2.78 o 
  -4   2   1       17.64       15.75      2.00 o 
  -3   2   1      654.77      651.54      9.98 o 
  -2   2   1     8401.42     8069.54     85.48 o 
  -1   2   1     5963.08     5841.42     57.29 o 
   0   2   1     2953.73     2831.12     30.60 o 
   1   2   1    13409.43    13387.05    130.52 o 
   2   2   1    12344.60    12449.61    282.57 o 
   3   2   1     4009.97     3843.47     72.47 o 
   4   2   1      451.80      428.56      6.48 o 
   5   2   1       24.67       16.64      2.41 o 
   6   2   1        8.00        0.55      2.41 o 
   7   2   1     1102.56     1119.81     15.06 o 
   8   2   1       14.50       17.47      3.75 o 
   9   2   1     2656.09     2541.53     41.87 o 
  10   2   1      202.88      200.79      9.99 o 
  11   2   1       25.49       19.27      6.27 o 
  12   2   1       27.56       13.65      7.11 o 
  13   2   1       11.32       22.74      9.52 o 
  14   2   1       10.87       11.40      7.96 o 
 -14   3   1       14.88        5.32      6.82 o 
 -13   3   1       11.67        0.14     16.06 o 
 -12   3   1        3.34       -1.90      5.94 o 
 -11   3   1      204.96      199.78     10.29 o 
 -10   3   1        1.15        7.10      5.31 o 
  -9   3   1       73.38       73.72      5.44 o 
  -8   3   1       80.72       77.61      4.26 o 
  -7   3   1      224.06      258.95      5.52 o 
  -6   3   1        0.95       -3.10      2.93 o 
  -5   3   1     1430.68     1566.75     22.08 o 
  -4   3   1     1297.14     1344.12     22.87 o 
  -3   3   1      980.45      933.29     15.99 o 
  -2   3   1     5752.42     5919.83     58.06 o 
  -1   3   1    43235.91    44677.07    472.64 o 
   0   3   1    27470.72    28095.48    298.39 o 
   1   3   1    46603.98    46750.88    494.24 o 
   2   3   1    11585.55    11655.03    174.42 o 
   3   3   1      476.05      497.46      9.96 o 
   4   3   1        3.25       -6.27      4.57 o 
   5   3   1      748.98      684.86     17.67 o 
   6   3   1      232.01      236.54      4.77 o 
   7   3   1       11.96        9.50      2.62 o 
   8   3   1        8.62        6.29      3.25 o 
   9   3   1      438.11      430.65     11.37 o 
  10   3   1       77.65       67.41      6.05 o 
  11   3   1       91.44       85.41     11.30 o 
  12   3   1      151.68      146.96      9.43 o 
  13   3   1      785.24      822.56     21.15 o 
  14   3   1       72.19      118.98     16.66 o 
 -14   4   1       35.92       27.27     15.47 o 
 -13   4   1      104.16      112.16     11.33 o 
 -12   4   1      171.98      148.72     16.66 o 
 -11   4   1      208.13      173.71     16.66 o 
 -10   4   1      208.03      222.06     23.80 o 
  -9   4   1       67.41       59.32      8.80 o 
  -8   4   1      463.53      436.03     12.04 o 
  -7   4   1      138.57      138.75      8.02 o 
  -6   4   1      136.61       93.04      5.75 o 
  -5   4   1      457.71      428.11     10.66 o 
  -4   4   1     5831.73     6139.65     99.38 o 
  -3   4   1      127.88      135.41      6.96 o 
  -2   4   1     2289.98     2294.32     24.93 o 
  -1   4   1     1564.39     1549.20     23.07 o 
   0   4   1     1951.32     1909.48     26.17 o 
   1   4   1       32.45       43.22      2.31 o 
   2   4   1      241.72      232.95      9.10 o 
   3   4   1     1490.48     1517.35     24.87 o 
   4   4   1      172.20      154.13      9.94 o 
   5   4   1       56.60       81.59      7.13 o 
   6   4   1        1.45        4.68      6.27 o 
   7   4   1      204.24      206.00     12.49 o 
   8   4   1      351.10      361.69     13.86 o 
   9   4   1      961.06     1021.75     26.49 o 
  10   4   1       11.62        9.95      9.64 o 
  11   4   1      393.77      375.59     16.06 o 
  12   4   1       27.36       33.31     13.09 o 
  13   4   1       69.86       89.23     15.47 o 
  14   4   1       14.91        4.76     13.09 o 
 -13   5   1       11.55      -13.09     14.28 o 
 -12   5   1       13.31       -5.53      8.29 o 
 -11   5   1        9.16        2.23      7.33 o 
 -10   5   1      432.69      401.43     12.91 o 
  -9   5   1       52.27       55.82      6.80 o 
  -8   5   1      392.01      381.51     12.80 o 
  -7   5   1      593.98      613.36     15.01 o 
  -6   5   1        0.33        7.14      4.90 o 
  -5   5   1      465.77      472.26     11.20 o 
  -4   5   1      131.06      150.38      6.30 o 
  -3   5   1      510.76      514.75     11.02 o 
  -2   5   1     2894.09     2954.46     40.11 o 
  -1   5   1     1959.80     2062.85     23.07 o 
   0   5   1     1376.53     1457.43     16.92 o 
   1   5   1      110.34      108.90      3.00 o 
   2   5   1     1551.42     1563.48     21.38 o 
   3   5   1     4371.78     4515.91     69.55 o 
   4   5   1      329.60      363.21      8.91 o 
   5   5   1      655.61      608.20     12.77 o 
   6   5   1     1040.39      999.39     18.86 o 
   7   5   1      105.08       88.99      6.64 o 
   8   5   1      734.33      747.55     16.40 o 
   9   5   1        5.11        3.10      5.60 o 
  10   5   1      718.76      709.71     16.59 o 
  11   5   1       58.44       57.97      7.87 o 
  12   5   1      156.54      132.06     17.85 o 
  13   5   1       75.38       78.52     16.66 o 
 -13   6   1       20.78       24.99     15.47 o 
 -12   6   1       33.92        5.95     15.47 o 
 -11   6   1        7.32        1.78      9.25 o 
 -10   6   1      131.52      125.70      9.72 o 
  -9   6   1      232.86      233.53     10.58 o 
  -8   6   1      719.26      737.51     16.59 o 
  -7   6   1       93.24       86.51      7.93 o 
  -6   6   1      597.27      604.64     15.93 o 
  -5   6   1      755.66      776.59     26.84 o 
  -4   6   1      112.85      124.19      6.30 o 
  -3   6   1     1377.62     1418.60     37.48 o 
  -2   6   1    12824.51    13237.92    154.51 o 
  -1   6   1     8332.64     8770.91     93.99 o 
   0   6   1        0.50        2.58      2.43 o 
   1   6   1      137.23      122.64      4.27 o 
   2   6   1    13923.39    14413.71    166.84 o 
   3   6   1     1734.03     1804.88     65.44 o 
   4   6   1      240.04      223.68      6.93 o 
   5   6   1       61.57       56.17      5.95 o 
   6   6   1        3.54        3.35      4.56 o 
   7   6   1      192.44      201.18      8.37 o 
   8   6   1      297.83      285.03     10.32 o 
   9   6   1       18.63       14.94      6.19 o 
  10   6   1       59.12       50.68     10.10 o 
  11   6   1      117.91      122.37     12.49 o 
  12   6   1     1311.87     1378.94     51.16 o 
  13   6   1       54.85       83.28     17.85 o 
 -12   7   1       26.05       15.47     15.47 o 
 -11   7   1       98.70      103.50     17.25 o 
 -10   7   1       14.85        5.95     10.10 o 
  -9   7   1       54.44       71.64     10.10 o 
  -8   7   1      126.51      106.67      7.49 o 
  -7   7   1       48.17       45.18      6.19 o 
  -6   7   1        0.11        0.17      5.19 o 
  -5   7   1       89.71      102.76      6.05 o 
  -4   7   1       24.41        5.35      5.89 o 
  -3   7   1       39.78       45.21      9.52 o 
  -2   7   1       13.54        9.80      2.58 o 
  -1   7   1      394.68      427.34      7.00 o 
   0   7   1      118.15      115.42      3.70 o 
   1   7   1       60.69       65.18      3.56 o 
   2   7   1       92.39      113.48      4.00 o 
   3   7   1      506.39      530.64     21.42 o 
   4   7   1       19.23       27.08      7.11 o 
   5   7   1        0.20       -7.80      4.46 o 
   6   7   1      465.10      494.69     24.74 o 
   7   7   1       47.49       42.25      8.80 o 
   8   7   1      224.28      201.52     12.62 o 
   9   7   1       23.71       35.69      9.65 o 
  10   7   1      203.19      231.62     14.70 o 
  11   7   1        9.47       13.47     20.23 o 
  12   7   1      376.61      352.17     27.36 o 
 -12   8   1       60.69       62.26     12.18 o 
 -11   8   1       76.94       88.44     12.62 o 
 -10   8   1      175.58      168.84     13.86 o 
  -9   8   1       50.26       61.79     10.94 o 
  -8   8   1        3.22        6.83      9.65 o 
  -7   8   1        2.74       -5.20      7.96 o 
  -6   8   1      406.48      393.34     16.39 o 
  -5   8   1      431.83      419.92     26.77 o 
  -4   8   1       70.17       59.13      8.80 o 
  -3   8   1     1157.19     1189.77     39.26 o 
  -2   8   1        1.27       -0.53      2.96 o 
  -1   8   1       10.10       11.15      4.54 o 
   0   8   1      418.22      419.40     12.62 o 
   1   8   1      106.87       96.52      5.41 o 
   2   8   1      101.09      107.76      4.73 o 
   3   8   1      336.20      356.93     19.04 o 
   4   8   1     4885.59     4978.77     97.17 o 
   5   8   1      715.46      736.22     21.03 o 
   6   8   1       27.92       23.29      8.80 o 
   7   8   1      526.34      529.63     18.92 o 
   8   8   1      170.61      166.85     18.44 o 
   9   8   1       58.58       70.27     11.33 o 
  10   8   1      135.57      161.32     14.30 o 
  11   8   1       70.19       67.49     12.49 o 
  12   8   1      207.32      239.51     22.01 o 
 -11   9   1       19.13        5.95     10.94 o 
 -10   9   1       56.82       60.99     11.69 o 
  -9   9   1        0.68       -0.59      9.25 o 
  -8   9   1       55.35       53.00     10.49 o 
  -7   9   1       55.13       48.37     10.10 o 
  -6   9   1       62.78       58.60      9.65 o 
  -5   9   1      247.64      246.95     13.02 o 
  -4   9   1       43.61       52.35     10.71 o 
  -3   9   1     1522.37     1453.90     46.40 o 
  -2   9   1     2928.73     2832.25     80.31 o 
  -1   9   1       82.73       81.53      6.57 o 
   0   9   1       51.16       45.24      5.89 o 
   1   9   1      239.78      235.02      9.99 o 
   2   9   1        0.19      -12.72     11.30 o 
   3   9   1     4146.16     4091.61    114.22 o 
   4   9   1        0.06       13.09      9.52 o 
   5   9   1       45.47       51.96      8.80 o 
   6   9   1       22.41       21.36     11.30 o 
   7   9   1      120.88      115.42     11.78 o 
   8   9   1       73.22       84.48     12.18 o 
   9   9   1       20.90       39.09     11.30 o 
  10   9   1        5.09       16.84     13.09 o 
  11   9   1      187.42      214.86     26.17 o 
 -10  10   1       16.21       22.61     16.66 o 
  -9  10   1        5.67      -27.36     14.28 o 
  -8  10   1        7.67       16.66     13.09 o 
  -7  10   1       64.50       67.82     14.28 o 
  -6  10   1       45.80       17.85     13.09 o 
  -5  10   1        0.00       -4.76     10.71 o 
  -4  10   1      211.75      198.69     16.66 o 
  -3  10   1        0.03       -2.38     10.71 o 
  -2  10   1      369.92      371.22     11.66 o 
  -1  10   1        0.89       -0.17      5.71 o 
   0  10   1       13.44        9.52      5.89 o 
   1  10   1       20.53       19.72      5.71 o 
   2  10   1      159.51      144.64      7.92 o 
   3  10   1     1005.74      961.33     34.50 o 
   4  10   1        4.28       -3.57      9.52 o 
   5  10   1      690.96      684.12     29.74 o 
   6  10   1        9.18        0.00     11.90 o 
   7  10   1      115.01      122.55     17.85 o 
   8  10   1        2.13       11.90     14.28 o 
   9  10   1        0.15       16.66     15.47 o 
  10  10   1       28.88       45.21     17.85 o 
  -9  11   1      129.41      124.93     20.23 o 
  -8  11   1       55.86       47.59     16.66 o 
  -7  11   1       44.63       29.74     14.28 o 
  -6  11   1       12.98      -10.71     11.90 o 
  -5  11   1       74.47       64.25     13.09 o 
  -4  11   1     1935.39     1875.08     59.49 o 
  -3  11   1        6.38       -2.38     11.90 o 
  -2  11   1       79.04       81.82      6.82 o 
  -1  11   1       27.42       31.10      6.57 o 
   0  11   1       16.22       13.25      6.27 o 
   1  11   1      125.87      126.32      8.29 o 
   2  11   1       13.97       18.56      5.04 o 
   3  11   1      100.47       95.18     13.09 o 
   4  11   1       74.55       80.90     13.09 o 
   5  11   1     1478.37     1411.07     48.78 o 
   6  11   1        7.15       16.66     13.09 o 
   7  11   1      337.52      350.98     24.99 o 
   8  11   1       69.34       53.54     16.66 o 
   9  11   1       18.65       11.90     15.47 o 
  -7  12   1        4.04       -3.57     13.09 o 
  -6  12   1       27.92       29.74     13.09 o 
  -5  12   1      423.71      402.14     23.80 o 
  -4  12   1      391.21      352.17     21.42 o 
  -3  12   1      614.98      521.12     24.99 o 
  -2  12   1      148.07      132.06     14.28 o 
  -1  12   1       39.59       36.17      7.11 o 
   0  12   1      546.70      593.70     16.83 o 
   1  12   1      574.91      600.50     29.74 o 
   2  12   1       71.50       67.82     13.09 o 
   3  12   1      532.92      550.86     26.17 o 
   4  12   1     1498.37     1424.15     48.78 o 
   5  12   1        2.12       -1.19     11.90 o 
   6  12   1       61.36       39.26     14.28 o 
   7  12   1       58.75       66.63     15.47 o 
  -5  13   1      177.80      158.24     17.85 o 
  -4  13   1        8.93       24.99     13.09 o 
  -3  13   1      119.19       95.18     14.28 o 
  -2  13   1        6.40        9.52     11.90 o 
  -1  13   1        0.29        2.45      6.57 o 
   0  13   1        0.26       -8.92      6.73 o 
   1  13   1       40.78       30.93     11.90 o 
   2  13   1      136.24      126.12     15.47 o 
   3  13   1        3.98       19.04     11.90 o 
   4  13   1       47.58       58.30     15.47 o 
   5  13   1        1.31      -13.09     13.09 o 
 -14   0   2       75.20       47.59     13.09 o 
 -13   0   2        2.88       -4.76     10.71 o 
 -12   0   2      164.96      157.05     14.28 o 
 -11   0   2      150.79      154.67     13.09 o 
 -10   0   2       13.52       10.71      9.52 o 
  -9   0   2      354.97      371.68     13.02 o 
  -8   0   2       93.82       83.41      7.73 o 
  -7   0   2     1303.25     1353.36     28.60 o 
  -6   0   2    11027.08    11911.12    220.42 o 
  -5   0   2     5508.58     6190.55    139.80 o 
  -4   0   2     9765.62    10086.14    326.59 o 
  -3   0   2     2557.81     2546.61     85.66 o 
  -2   0   2     7678.28     7707.43    142.18 o 
  -1   0   2     3827.19     3699.02     55.64 o 
   0   0   2     1676.87     1353.96    159.43 o 
   1   0   2    48153.66    48499.57    727.44 o 
   2   0   2      122.72      124.40      5.89 o 
   3   0   2     7549.13     8074.86    365.26 o 
   4   0   2     1705.36     1927.70     41.05 o 
   5   0   2      728.55      660.64     12.36 o 
   6   0   2     1128.05     1372.18     23.36 o 
   7   0   2      921.11      887.26     20.19 o 
   8   0   2       37.11       51.71      6.54 o 
   9   0   2       25.68       23.80      9.52 o 
  10   0   2     3799.00     3762.05    104.70 o 
  11   0   2      264.24      254.61     16.66 o 
  12   0   2      346.46      311.72     19.04 o 
  13   0   2        2.20       -1.19     10.71 o 
  14   0   2     1729.50     1853.66     58.30 o 
 -14   1   2      118.69      105.87     12.49 o 
 -13   1   2      140.14      162.15     11.33 o 
 -12   1   2      237.01      224.35     12.54 o 
 -11   1   2     1069.78      975.21     23.97 o 
 -10   1   2      546.56      547.39     15.98 o 
  -9   1   2     4040.49     3917.31     76.13 o 
  -8   1   2      411.93      367.37      9.83 o 
  -7   1   2      124.68      152.43      5.90 o 
  -6   1   2      161.64      181.98      7.99 o 
  -5   1   2      687.80      787.50     12.04 o 
  -4   1   2     2425.80     2539.72     34.20 o 
  -3   1   2      138.88      153.94      4.24 o 
  -2   1   2     4573.80     4587.43     48.97 o 
  -1   1   2       73.21       59.75      1.72 o 
   0   1   2     5818.43     5919.14     58.00 o 
   1   1   2        1.23       -2.59      1.29 o 
   2   1   2     2755.25     2826.42     37.32 o 
   3   1   2     1505.91     1506.46     18.40 o 
   4   1   2     2159.61     2477.48     38.69 o 
   5   1   2      302.83      253.41      6.08 o 
   6   1   2     1120.00     1306.23     19.18 o 
   7   1   2       77.10       83.15      4.29 o 
   8   1   2      390.61      399.49     10.02 o 
   9   1   2       47.08       41.48      5.41 o 
  10   1   2      803.20      776.51     19.76 o 
  11   1   2       52.54       46.67      7.11 o 
  12   1   2        7.12        1.33      7.11 o 
  13   1   2       12.36        8.20     11.90 o 
  14   1   2        4.41       -9.52     13.09 o 
 -14   2   2        5.02        3.88      7.96 o 
 -13   2   2        3.47        8.72      7.43 o 
 -12   2   2      431.96      424.30     14.23 o 
 -11   2   2        0.07       -2.22      6.27 o 
 -10   2   2       58.85       56.53      7.43 o 
  -9   2   2       72.18       80.45      6.30 o 
  -8   2   2      385.36      323.82      8.79 o 
  -7   2   2       35.37       53.61      3.51 o 
  -6   2   2      586.65      586.50     10.82 o 
  -5   2   2      420.06      392.92      6.68 o 
  -4   2   2       73.64       54.15      3.06 o 
  -3   2   2     4097.34     4031.60     47.66 o 
  -2   2   2       74.12       87.81      3.87 o 
  -1   2   2    16180.91    15963.47    156.22 o 
   0   2   2      509.49      472.52      6.80 o 
   1   2   2      988.63     1086.48     12.38 o 
   2   2   2     1008.24     1030.58     14.36 o 
   3   2   2     3507.50     3902.71     51.59 o 
   4   2   2     2806.45     2913.17     35.00 o 
   5   2   2        2.74       -0.82      2.41 o 
   6   2   2      264.53      308.91      5.87 o 
   7   2   2       38.01       41.61      3.45 o 
   8   2   2      242.94      258.96     10.29 o 
   9   2   2      210.40      192.34      9.16 o 
  10   2   2        2.09       -6.22      5.42 o 
  11   2   2        8.59       14.57      7.14 o 
  12   2   2       40.73       50.65     11.30 o 
  13   2   2        0.16        8.06      7.43 o 
  14   2   2       69.63       78.52      9.14 o 
 -14   3   2       12.25       11.50      7.43 o 
 -13   3   2       13.69        5.88      6.82 o 
 -12   3   2       18.93       15.89      6.82 o 
 -11   3   2      322.19      297.87     11.42 o 
 -10   3   2      583.38      603.53     14.18 o 
  -9   3   2       56.27       63.79      5.44 o 
  -8   3   2      215.32      219.71      6.41 o 
  -7   3   2     1269.26     1366.44     17.91 o 
  -6   3   2     2624.24     2824.54     41.29 o 
  -5   3   2     9457.25     9812.70    114.59 o 
  -4   3   2      400.43      425.93      6.84 o 
  -3   3   2       56.32       60.72      3.38 o 
  -2   3   2      571.87      626.83      7.20 o 
  -1   3   2       11.48       10.10      4.26 o 
   0   3   2    15923.22    16401.01    190.59 o 
   1   3   2     1801.29     1759.65     19.24 o 
   2   3   2      691.31      633.77      9.69 o 
   3   3   2      713.02      718.00     17.23 o 
   4   3   2     1466.56     1496.39     31.13 o 
   5   3   2        0.07       10.25      5.42 o 
   6   3   2      207.25      197.10      5.26 o 
   7   3   2      181.37      184.68      4.96 o 
   8   3   2      341.47      318.00      9.88 o 
   9   3   2      505.36      469.23     14.75 o 
  10   3   2       17.63       11.80      4.76 o 
  11   3   2     1623.41     1529.61     33.03 o 
  12   3   2      227.10      234.64     11.15 o 
  13   3   2      260.30      269.33     12.29 o 
  14   3   2       89.64       91.61     15.47 o 
 -14   4   2        1.42      -15.35     10.11 o 
 -13   4   2       18.82       21.67      9.65 o 
 -12   4   2      567.24      531.38     18.45 o 
 -11   4   2       38.87       45.00      8.41 o 
 -10   4   2      128.97      153.03     10.48 o 
  -9   4   2       33.16       30.63      6.25 o 
  -8   4   2     1590.05     1585.92     28.32 o 
  -7   4   2        4.63        0.78      5.01 o 
  -6   4   2      602.80      694.03     14.61 o 
  -5   4   2       14.42       10.58      4.54 o 
  -4   4   2       11.41       36.57      7.22 o 
  -3   4   2      319.74      308.96      6.61 o 
  -2   4   2     1136.59     1150.87     14.33 o 
  -1   4   2     1338.09     1477.30     20.52 o 
   0   4   2      820.63      760.29     12.19 o 
   1   4   2     3170.31     3215.07     42.36 o 
   2   4   2       50.18       57.35      4.22 o 
   3   4   2      413.50      398.76     12.85 o 
   4   4   2       38.22       28.57      5.05 o 
   5   4   2       56.22       81.32      7.73 o 
   6   4   2      142.38      127.61      8.80 o 
   7   4   2      129.78      102.78      8.80 o 
   8   4   2      119.07      105.19      9.25 o 
   9   4   2        2.07        4.76      7.57 o 
  10   4   2       52.88       60.19      9.14 o 
  11   4   2      308.64      281.98     20.23 o 
  12   4   2        0.95      -11.90     11.90 o 
  13   4   2       11.74        9.52     13.09 o 
  14   4   2       26.64       39.26     14.28 o 
 -13   5   2      354.37      330.76     24.99 o 
 -12   5   2        0.64       -1.42      8.80 o 
 -11   5   2      587.06      595.29     16.27 o 
 -10   5   2       21.35       25.36      6.80 o 
  -9   5   2     1552.24     1565.23     29.01 o 
  -8   5   2      609.24      587.44     14.32 o 
  -7   5   2      357.53      331.80     10.32 o 
  -6   5   2       12.23       11.78      6.14 o 
  -5   5   2      211.53      251.38      8.37 o 
  -4   5   2     1229.42     1230.83     21.70 o 
  -3   5   2     2127.33     2259.63     36.37 o 
  -2   5   2     1224.27     1314.34     18.40 o 
  -1   5   2      966.24     1007.10     12.38 o 
   0   5   2       90.28       90.87      3.05 o 
   1   5   2       28.93       22.96      1.97 o 
   2   5   2     2796.61     2975.52     40.12 o 
   3   5   2     2407.67     2413.81     38.38 o 
   4   5   2       92.60       87.54      5.04 o 
   5   5   2      207.59      198.09      6.93 o 
   6   5   2      139.08      130.86      6.46 o 
   7   5   2        0.01        0.50      4.56 o 
   8   5   2       92.76       95.63      6.91 o 
   9   5   2      494.45      471.19     17.25 o 
  10   5   2        1.48       -2.38      8.80 o 
  11   5   2      110.43      117.80     11.33 o 
  12   5   2       41.88       64.25     15.47 o 
  13   5   2       49.42       53.54     15.47 o 
 -13   6   2        2.59      -11.90     13.09 o 
 -12   6   2        0.18      -26.17     13.09 o 
 -11   6   2       13.62       19.04     10.10 o 
 -10   6   2       36.63       39.87      7.49 o 
  -9   6   2        0.00       -2.73      9.34 o 
  -8   6   2        6.92       10.61      5.75 o 
  -7   6   2      790.67      815.78     17.48 o 
  -6   6   2      622.36      628.48     14.51 o 
  -5   6   2      311.60      351.00     10.15 o 
  -4   6   2     1195.67     1292.04     24.67 o 
  -3   6   2      802.33      845.56     18.00 o 
  -2   6   2      696.26      741.32     15.34 o 
  -1   6   2     2531.40     2686.99     29.87 o 
   0   6   2        4.39        8.94      2.49 o 
   1   6   2       89.80       97.64      3.18 o 
   2   6   2      409.53      379.45     19.98 o 
   3   6   2      683.46      680.18     17.67 o 
   4   6   2      210.49      228.83      7.10 o 
   5   6   2      386.91      397.26     10.10 o 
   6   6   2      260.29      261.64      8.63 o 
   7   6   2        7.92       -1.33      4.56 o 
   8   6   2      667.18      639.11     15.06 o 
   9   6   2       66.50       69.71     14.28 o 
  10   6   2       76.40       50.98     10.71 o 
  11   6   2      199.19      196.12     13.46 o 
  12   6   2        1.81       -8.33     14.28 o 
  13   6   2      647.18      682.93     33.31 o 
 -12   7   2       22.81       13.75     13.09 o 
 -11   7   2      221.91      245.27     16.66 o 
 -10   7   2      881.18      849.54     26.08 o 
  -9   7   2       72.04       77.25     10.49 o 
  -8   7   2       49.47       57.25      7.17 o 
  -7   7   2      471.55      478.31     17.11 o 
  -6   7   2        1.00        0.68      8.81 o 
  -5   7   2      169.76      181.61      8.05 o 
  -4   7   2      222.64      212.11     11.78 o 
  -3   7   2      793.59      876.55     14.78 o 
  -2   7   2      522.92      587.55     10.21 o 
  -1   7   2      120.15      114.71      3.67 o 
   0   7   2      106.34      101.51      3.62 o 
   1   7   2      750.49      707.03      9.44 o 
   2   7   2     1020.68     1001.46     13.11 o 
   3   7   2        6.14       20.23      9.52 o 
   4   7   2      332.06      354.03     13.38 o 
   5   7   2      190.69      193.33     10.24 o 
   6   7   2       43.34       44.40     13.09 o 
   7   7   2      169.34      183.22     12.18 o 
   8   7   2      208.76      199.94     12.62 o 
   9   7   2       65.90       43.31     10.49 o 
  10   7   2        3.45        2.27     14.28 o 
  11   7   2        0.09       -8.38     14.87 o 
  12   7   2      241.33      268.89     22.61 o 
 -12   8   2      189.15      172.27     15.14 o 
 -11   8   2       52.43       64.21     12.18 o 
 -10   8   2       52.23       39.02     10.49 o 
  -9   8   2      146.96      135.63     12.62 o 
  -8   8   2     1204.53     1178.43     46.40 o 
  -7   8   2       90.12      110.76     10.94 o 
  -6   8   2     1512.07     1574.11     28.44 o 
  -5   8   2      319.68      289.20     13.02 o 
  -4   8   2      468.98      463.08     15.55 o 
  -3   8   2      821.21      795.74     18.00 o 
  -2   8   2      338.55      379.48      9.83 o 
  -1   8   2      241.50      231.61     13.09 o 
   0   8   2       48.19       51.19      5.89 o 
   1   8   2      602.66      593.68     12.54 o 
   2   8   2      191.47      194.06      5.66 o 
   3   8   2       60.24       72.58     11.90 o 
   4   8   2      311.78      327.70     26.17 o 
   5   8   2      200.47      225.73     12.62 o 
   6   8   2      448.70      445.66     16.83 o 
   7   8   2       24.50       21.42      8.41 o 
   8   8   2       23.14       18.11      9.65 o 
   9   8   2        5.80        0.00      9.25 o 
  10   8   2       19.82       36.49     11.33 o 
  11   8   2       88.79       97.92     12.62 o 
  12   8   2      133.86      153.74     19.04 o 
 -11   9   2       24.20       19.52     19.04 o 
 -10   9   2       97.81       99.06     13.02 o 
  -9   9   2       29.37       30.18     23.80 o 
  -8   9   2      145.30      134.34     12.18 o 
  -7   9   2        3.56       12.35      8.80 o 
  -6   9   2      237.21      278.56     14.70 o 
  -5   9   2       36.73       39.26     11.90 o 
  -4   9   2      765.09      792.39     29.74 o 
  -3   9   2     1644.58     1610.95     49.97 o 
  -2   9   2     1132.09     1089.89     38.67 o 
  -1   9   2      366.55      392.77     16.06 o 
   0   9   2      118.25      125.66      7.57 o 
   1   9   2       32.26       32.25      5.42 o 
   2   9   2        2.68       -3.57      8.33 o 
   3   9   2     1454.15     1437.24     45.21 o 
   4   9   2      133.84      127.31     13.09 o 
   5   9   2      115.52      107.32     10.49 o 
   6   9   2        8.48      -14.93      8.29 o 
   7   9   2        5.83       -2.16      9.14 o 
   8   9   2       44.14       48.92     24.99 o 
   9   9   2      117.39      128.69     13.02 o 
  10   9   2      228.81      224.29     15.55 o 
  11   9   2      293.96      369.15     19.65 o 
 -10  10   2        9.29       24.99     16.66 o 
  -9  10   2      210.60      198.69     20.23 o 
  -8  10   2      205.42      220.11     21.42 o 
  -7  10   2        2.06       -8.33     13.09 o 
  -6  10   2      484.28      474.72     24.99 o 
  -5  10   2       10.61       13.09     10.71 o 
  -4  10   2      907.66      951.81     35.69 o 
  -3  10   2      543.55      483.05     22.61 o 
  -2  10   2       12.57       19.56     12.49 o 
  -1  10   2        2.25        9.06      5.42 o 
   0  10   2      233.27      207.27     10.10 o 
   1  10   2      187.01      176.56     10.71 o 
   2  10   2      369.03      348.87     10.99 o 
   3  10   2       11.37       32.12     10.71 o 
   4  10   2       46.93       60.68     11.90 o 
   5  10   2      201.72      189.17     16.66 o 
   6  10   2       28.60       20.23     13.09 o 
   7  10   2      185.52      197.50     19.04 o 
   8  10   2      160.74      179.66     19.04 o 
   9  10   2       28.02       49.97     16.66 o 
  10  10   2       65.18       41.64     16.66 o 
  -9  11   2       26.10       17.85     15.47 o 
  -8  11   2        3.04      -17.85     14.28 o 
  -7  11   2      102.90      114.22     16.66 o 
  -6  11   2      160.59      159.43     17.85 o 
  -5  11   2       36.56       33.31     13.09 o 
  -4  11   2      335.49      287.92     19.04 o 
  -3  11   2       79.14       74.96     13.09 o 
  -2  11   2       39.44       45.19     11.30 o 
  -1  11   2      536.39      550.04     15.55 o 
   0  11   2       93.76      102.33      7.96 o 
   1  11   2      354.94      370.64     12.54 o 
   2  11   2        2.88       11.17      6.54 o 
   3  11   2       23.68       26.17     11.90 o 
   4  11   2      141.29      152.29     15.47 o 
   5  11   2      527.79      474.72     24.99 o 
   6  11   2        1.46       10.71     13.09 o 
   7  11   2      377.82      390.24     26.17 o 
   8  11   2        0.93       -9.52     14.28 o 
  -7  12   2      157.42      134.44     17.85 o 
  -6  12   2       18.13       17.85     13.09 o 
  -5  12   2      474.52      444.97     24.99 o 
  -4  12   2      131.28      122.55     16.66 o 
  -3  12   2      480.85      453.30     23.80 o 
  -2  12   2      751.49      737.36     18.58 o 
  -1  12   2        0.06       -3.87     11.90 o 
   0  12   2      115.20      122.27      8.80 o 
   1  12   2        0.27       -7.88      6.57 o 
   2  12   2       88.42       88.04     13.09 o 
   3  12   2        2.11       -2.38     11.90 o 
   4  12   2      146.90      127.31     16.66 o 
   5  12   2      120.38       78.52     15.47 o 
   6  12   2        3.20        1.19     13.09 o 
   7  12   2        7.24       -9.52     14.28 o 
  -5  13   2        1.78       16.66     14.28 o 
  -4  13   2       99.89      115.41     15.47 o 
  -3  13   2       40.60       36.88     13.09 o 
  -2  13   2        1.35       11.90     11.90 o 
  -1  13   2       96.90      112.01      8.80 o 
   0  13   2      103.70      122.69      8.80 o 
   1  13   2       39.86       41.64     11.90 o 
   2  13   2        0.37        5.95     11.90 o 
   3  13   2       20.17       34.50     13.09 o 
   4  13   2        5.60       10.71     13.09 o 
   5  13   2       49.16       21.42     13.09 o 
 -14   1   3        0.95       -2.82      7.96 o 
 -13   1   3       10.90        9.89      7.96 o 
 -12   1   3       71.56       77.79      8.80 o 
 -11   1   3      858.12      778.70     20.60 o 
 -10   1   3       90.96      107.42      7.96 o 
  -9   1   3      564.67      569.34     15.92 o 
  -8   1   3      202.02      210.28      8.19 o 
  -7   1   3       76.87      115.77      4.70 o 
  -6   1   3      243.75      357.72      6.78 o 
  -5   1   3      103.55      132.44      4.45 o 
  -4   1   3      216.31      184.69      6.70 o 
  -3   1   3       19.90       21.40      2.40 o 
  -2   1   3     2077.91     2022.89     22.26 o 
  -1   1   3       19.80       10.58      2.00 o 
   0   1   3     2210.93     2162.98     21.45 o 
   1   1   3     1625.39     1556.57     24.49 o 
   2   1   3     1163.89     1109.44     15.76 o 
   3   1   3       23.30       36.32      2.35 o 
   4   1   3        0.02       -0.48      2.26 o 
   5   1   3     2820.21     3193.19     42.98 o 
   6   1   3       93.33      109.50      4.29 o 
   7   1   3        2.54        3.80      4.29 o 
   8   1   3        5.67       -1.55      4.32 o 
   9   1   3       40.81       39.25      5.41 o 
  10   1   3        6.15        2.46      6.27 o 
  11   1   3      351.35      294.05     12.62 o 
  12   1   3      148.57      150.55      9.99 o 
  13   1   3      140.41      141.37     14.87 o 
  14   1   3      153.21      164.16     11.33 o 
 -14   2   3       48.95       29.21     14.28 o 
 -13   2   3      151.69      151.27     16.06 o 
 -12   2   3     1259.25     1127.24     26.88 o 
 -11   2   3       84.88       80.27     10.11 o 
 -10   2   3     2241.88     2259.37     38.43 o 
  -9   2   3      783.71      757.33     18.08 o 
  -8   2   3     1152.69     1030.87     59.33 o 
  -7   2   3     1307.62     1339.14     17.84 o 
  -6   2   3      189.58      191.88      5.33 o 
  -5   2   3      804.91      917.05     12.63 o 
  -4   2   3       73.97       76.67      3.17 o 
  -3   2   3     2328.86     2253.62     27.45 o 
  -2   2   3     1168.35     1110.93     12.78 o 
  -1   2   3      174.74      165.76      3.41 o 
   0   2   3     1034.77     1020.02     14.57 o 
   1   2   3     3469.88     3362.97     39.58 o 
   2   2   3      192.00      173.71      4.81 o 
   3   2   3     1197.86     1272.99     17.82 o 
   4   2   3      715.65      786.26     21.83 o 
   5   2   3      666.20      724.75     10.25 o 
   6   2   3     2947.98     3236.04     39.26 o 
   7   2   3        0.03        3.27      2.84 o 
   8   2   3       18.30        1.74      5.42 o 
   9   2   3      454.00      445.17     16.50 o 
  10   2   3       41.20       35.26      6.57 o 
  11   2   3       15.59       11.98      6.27 o 
  12   2   3       43.68       46.57      9.52 o 
  13   2   3       44.23       41.47      8.29 o 
  14   2   3        7.06       -0.75     16.06 o 
 -14   3   3       25.22       25.77      6.78 o 
 -13   3   3       14.00       27.53     11.30 o 
 -12   3   3       10.26       18.90      6.82 o 
 -11   3   3     1061.05     1024.59     27.96 o 
 -10   3   3      252.08      267.31      9.95 o 
  -9   3   3      432.31      408.22     18.48 o 
  -8   3   3     1945.82     1906.70     32.18 o 
  -7   3   3      167.38      138.06      4.85 o 
  -6   3   3      520.54      525.12      7.74 o 
  -5   3   3      941.25     1034.55     13.86 o 
  -4   3   3     3812.92     4263.03     50.64 o 
  -3   3   3        0.76       -0.44      1.82 o 
  -2   3   3     1094.54     1100.29     12.86 o 
  -1   3   3     6935.05     6968.90     68.53 o 
   0   3   3     1346.40     1415.29     18.27 o 
   1   3   3     3623.60     3522.72     46.55 o 
   2   3   3     3292.05     3171.89     34.14 o 
   3   3   3     1043.58     1108.08     18.66 o 
   4   3   3      371.95      424.55     13.02 o 
   5   3   3     2184.04     2375.67     93.85 o 
   6   3   3        0.46        3.25      4.12 o 
   7   3   3       12.91       16.60      3.79 o 
   8   3   3      380.05      366.93     13.74 o 
   9   3   3       67.48       55.04      6.10 o 
  10   3   3        3.89        7.66      5.31 o 
  11   3   3      456.16      451.95     14.28 o 
  12   3   3       35.47       40.20      6.82 o 
  13   3   3      233.97      228.62     11.66 o 
  14   3   3       46.35       41.64     14.28 o 
 -14   4   3        3.21        9.21      9.65 o 
 -13   4   3        0.76        3.80      8.80 o 
 -12   4   3       36.25       33.56      9.25 o 
 -11   4   3      125.49      125.81     11.90 o 
 -10   4   3     3941.57     3786.58     63.55 o 
  -9   4   3      354.33      364.98     11.64 o 
  -8   4   3     3464.72     3330.59     46.03 o 
  -7   4   3      208.17      250.03      9.27 o 
  -6   4   3     1794.43     1827.67     27.77 o 
  -5   4   3     1082.86      889.92     15.71 o 
  -4   4   3       95.16       86.34      3.44 o 
  -3   4   3     1835.07     1941.93     23.89 o 
  -2   4   3      114.90       94.75      3.49 o 
  -1   4   3     3278.63     3558.38     47.29 o 
   0   4   3        3.73        2.60      2.40 o 
   1   4   3      263.37      271.68      6.55 o 
   2   4   3       37.66       38.78      2.04 o 
   3   4   3     1669.72     1642.82     26.66 o 
   4   4   3     3500.33     3560.55     55.36 o 
   5   4   3      239.09      263.78     11.90 o 
   6   4   3      404.39      464.82     14.70 o 
   7   4   3       24.75       36.53      7.57 o 
   8   4   3       27.36       29.49      7.57 o 
   9   4   3      230.48      235.79     13.46 o 
  10   4   3      659.69      600.92     21.42 o 
  11   4   3       97.49       86.85     14.28 o 
  12   4   3      215.42      208.21     19.04 o 
  13   4   3      106.74       98.75     15.47 o 
  14   4   3      202.19      240.33     21.42 o 
 -13   5   3      338.31      342.43     16.76 o 
 -12   5   3      113.85      121.70     23.20 o 
 -11   5   3      434.44      468.76     22.99 o 
 -10   5   3       57.74       64.29      7.49 o 
  -9   5   3       10.51       13.16      6.99 o 
  -8   5   3       32.41       35.25      6.11 o 
  -7   5   3       70.64       59.91      6.30 o 
  -6   5   3     2055.08     1945.83     32.93 o 
  -5   5   3        5.78        4.50      4.31 o 
  -4   5   3       99.20       83.47      5.23 o 
  -3   5   3      292.43      276.97      6.65 o 
  -2   5   3     2885.30     2791.18     37.61 o 
  -1   5   3     1565.38     1605.79     19.89 o 
   0   5   3      836.48      841.87     10.69 o 
   1   5   3        5.27        7.95      1.72 o 
   2   5   3      148.68      126.66      6.48 o 
   3   5   3        3.75        5.35      2.91 o 
   4   5   3       18.81       24.04      3.79 o 
   5   5   3       14.75       15.14      3.79 o 
   6   5   3       15.35       13.97      5.96 o 
   7   5   3     1994.94     1966.31     36.09 o 
   8   5   3      300.92      314.83     35.69 o 
   9   5   3       90.77       92.86     10.10 o 
  10   5   3      523.61      504.76     18.45 o 
  11   5   3      252.35      261.75     21.42 o 
  12   5   3        0.03        8.33     13.09 o 
  13   5   3       13.81       21.42     14.28 o 
 -13   6   3        0.25       -5.95     13.09 o 
 -12   6   3      293.70      261.75     22.61 o 
 -11   6   3       27.42       31.62      7.69 o 
 -10   6   3      416.98      421.12     21.30 o 
  -9   6   3        0.36        6.84      6.46 o 
  -8   6   3     1391.99     1333.42     37.22 o 
  -7   6   3     5334.34     5222.57     82.14 o 
  -6   6   3      493.48      434.70     11.72 o 
  -5   6   3     1668.12     1711.44     30.42 o 
  -4   6   3      915.29      943.72     17.78 o 
  -3   6   3     2011.30     2219.14     30.44 o 
  -2   6   3     1573.30     1625.55     20.63 o 
  -1   6   3        5.53        0.90      3.55 o 
   0   6   3      121.21      154.37      4.28 o 
   1   6   3     1382.30     1461.98     16.72 o 
   2   6   3       67.82       56.25      5.50 o 
   3   6   3      522.03      464.82     14.30 o 
   4   6   3      288.65      310.48      8.04 o 
   5   6   3      277.61      297.73     12.55 o 
   6   6   3      564.46      565.80     12.95 o 
   7   6   3      278.11      275.37     16.67 o 
   8   6   3      116.58      115.22     10.94 o 
   9   6   3       64.48       60.09     10.10 o 
  10   6   3      288.59      308.06     15.98 o 
  11   6   3        0.01       -0.05      9.52 o 
  12   6   3      608.19      567.52     30.93 o 
  13   6   3      115.34      130.87     19.04 o 
 -12   7   3      112.04      125.91     15.47 o 
 -11   7   3      326.58      358.74     18.51 o 
 -10   7   3       15.01       13.76     11.90 o 
  -9   7   3      544.51      570.42     15.37 o 
  -8   7   3      475.84      515.23     14.18 o 
  -7   7   3      554.43      573.94     14.32 o 
  -6   7   3      239.49      231.25      9.42 o 
  -5   7   3      131.51      131.56      7.00 o 
  -4   7   3       37.52       48.25      7.57 o 
  -3   7   3       13.04       15.27      5.37 o 
  -2   7   3      933.18     1001.59     13.79 o 
  -1   7   3       10.53        7.07      3.18 o 
   0   7   3      149.82      152.36      4.60 o 
   1   7   3      269.19      272.59      5.23 o 
   2   7   3      599.70      604.86     11.15 o 
   3   7   3     1344.12     1461.04     45.21 o 
   4   7   3       20.27        9.87      7.11 o 
   5   7   3       42.09       34.56      7.96 o 
   6   7   3       20.99       20.04      7.96 o 
   7   7   3      156.80      149.70     14.87 o 
   8   7   3       25.24       29.32     11.30 o 
   9   7   3      472.45      484.94     25.58 o 
  10   7   3       22.66       40.83     10.49 o 
  11   7   3      141.86      157.13     13.86 o 
  12   7   3        7.11       28.55     16.66 o 
 -12   8   3      209.56      197.66     15.55 o 
 -11   8   3      137.52      117.41     13.02 o 
 -10   8   3        2.54        3.07      9.99 o 
  -9   8   3      662.28      588.00     21.42 o 
  -8   8   3       62.68       99.14     18.44 o 
  -7   8   3      154.87      158.47     14.28 o 
  -6   8   3       17.55       17.30      5.75 o 
  -5   8   3      908.06      874.58     23.56 o 
  -4   8   3      110.31      106.82      9.14 o 
  -3   8   3      933.91      937.30     16.73 o 
  -2   8   3      820.62      807.51     15.70 o 
  -1   8   3      194.81      191.67      8.80 o 
   0   8   3      388.10      370.70     14.28 o 
   1   8   3       17.31       20.75      4.71 o 
   2   8   3      347.51      376.70      7.54 o 
   3   8   3       30.62       27.36     10.71 o 
   4   8   3      387.28      381.45     14.23 o 
   5   8   3       18.90       13.84      7.96 o 
   6   8   3        6.78       13.40      7.96 o 
   7   8   3       88.28       92.73     12.49 o 
   8   8   3      145.73      131.80     12.49 o 
   9   8   3      369.66      380.47     20.82 o 
  10   8   3       34.91       31.53     17.25 o 
  11   8   3       19.18       10.11     11.78 o 
 -11   9   3       95.61       93.36     13.02 o 
 -10   9   3       17.30       22.96     11.33 o 
  -9   9   3       47.74       42.67     10.94 o 
  -8   9   3      796.77      808.68     25.24 o 
  -7   9   3      175.23      175.34     23.80 o 
  -6   9   3       72.95       78.51      9.65 o 
  -5   9   3      386.37      370.02     21.42 o 
  -4   9   3      585.80      528.26     23.80 o 
  -3   9   3       27.49       21.08     11.90 o 
  -2   9   3      183.86      200.58     35.10 o 
  -1   9   3       55.36       41.78     11.30 o 
   0   9   3       43.99       49.77      6.27 o 
   1   9   3      145.89      140.08      7.96 o 
   2   9   3      366.05      343.16     13.09 o 
   3   9   3      133.02      138.01     13.09 o 
   4   9   3       17.89        4.76      9.52 o 
   5   9   3      124.31      131.62     10.49 o 
   6   9   3      226.07      217.91     13.02 o 
   7   9   3      200.92      205.24     13.46 o 
   8   9   3       22.42       12.49      9.25 o 
   9   9   3       11.12        0.50     22.61 o 
  10   9   3        0.07       11.90     10.10 o 
  11   9   3      203.34      200.45     16.39 o 
 -10  10   3       20.03       44.02     16.66 o 
  -9  10   3       50.08       41.64     15.47 o 
  -8  10   3      515.87      535.40     29.74 o 
  -7  10   3      127.28      109.46     16.66 o 
  -6  10   3      318.28      302.20     21.42 o 
  -5  10   3       43.19       41.64     11.90 o 
  -4  10   3        0.39       -4.76      9.52 o 
  -3  10   3      156.19      157.86     17.85 o 
  -2  10   3      158.64      147.76     14.87 o 
  -1  10   3      103.25      102.85      7.11 o 
   0  10   3      312.74      303.29     11.33 o 
   1  10   3        3.23        3.06      5.71 o 
   2  10   3      485.60      522.18     14.28 o 
   3  10   3      100.56      102.32     13.09 o 
   4  10   3       44.69       41.64     11.90 o 
   5  10   3        4.00       -2.38     11.90 o 
   6  10   3       66.65       51.16     14.28 o 
   7  10   3       34.13       48.78     15.47 o 
   8  10   3       17.86       49.97     15.47 o 
   9  10   3       42.73       28.55     16.66 o 
  10  10   3       16.57       39.26     17.85 o 
  -9  11   3        0.10       13.09     14.28 o 
  -8  11   3       89.70       96.37     17.85 o 
  -7  11   3      346.00      335.51     22.61 o 
  -6  11   3       38.50       70.20     14.28 o 
  -5  11   3      332.90      303.39     20.23 o 
  -4  11   3        0.00        2.38     11.90 o 
  -3  11   3        9.25       20.23     11.90 o 
  -2  11   3       56.03       59.81      8.33 o 
  -1  11   3      598.02      611.42     16.76 o 
   0  11   3       15.13       14.99      7.14 o 
   1  11   3       55.66       40.08      6.82 o 
   2  11   3        8.42       10.16      4.35 o 
   3  11   3      134.49      111.84     14.28 o 
   4  11   3       16.96       13.09     11.90 o 
   5  11   3       56.61       79.71     14.28 o 
   6  11   3      267.23      276.03     22.61 o 
   7  11   3      120.09      121.36     16.66 o 
   8  11   3       29.76       33.31     16.66 o 
  -7  12   3        1.37      -24.99     13.09 o 
  -6  12   3       10.42       21.42     13.09 o 
  -5  12   3       20.42        7.14     13.09 o 
  -4  12   3      987.85      884.00     34.50 o 
  -3  12   3       55.30       60.68     14.28 o 
  -2  12   3      635.83      660.44     17.43 o 
  -1  12   3       11.42       18.27      7.14 o 
   0  12   3       24.19       16.06     12.49 o 
   1  12   3       50.97       45.61      6.82 o 
   2  12   3       17.86       22.61     11.90 o 
   3  12   3       43.02       52.35     13.09 o 
   4  12   3        3.86       -1.19     11.90 o 
   5  12   3       79.28       99.94     15.47 o 
   6  12   3      102.02      107.08     16.66 o 
   7  12   3        4.71       16.66     14.28 o 
  -5  13   3      327.55      346.22     23.80 o 
  -4  13   3       12.77        7.14     13.09 o 
  -3  13   3       66.60       65.44     14.28 o 
  -2  13   3       32.94       30.93     11.90 o 
  -1  13   3       61.05       46.93      8.92 o 
   0  13   3       14.28       10.43      7.11 o 
   1  13   3      207.33      216.54     16.66 o 
   2  13   3        7.40        1.19     11.90 o 
   3  13   3      121.37       97.56     15.47 o 
   4  13   3        9.39        4.76     13.09 o 
 -14   0   4      110.61      105.89     14.28 o 
 -13   0   4      536.42      511.60     24.99 o 
 -12   0   4     2520.94     2586.56     76.15 o 
 -11   0   4      485.25      472.34     21.42 o 
 -10   0   4     1330.57     1259.96     40.45 o 
  -9   0   4      223.89      208.27     10.94 o 
  -8   0   4        6.08        5.86      8.92 o 
  -7   0   4     1598.33     1920.66     39.11 o 
  -6   0   4      978.88     1033.51     45.21 o 
  -5   0   4     2432.97     2651.99     72.58 o 
  -4   0   4     2670.67     2728.14     73.77 o 
  -3   0   4     4180.58     4226.44    185.01 o 
  -2   0   4     1479.88     1680.54     44.62 o 
  -1   0   4     2573.13     2359.40     27.98 o 
   0   0   4    15200.56    14074.27    246.06 o 
   2   0   4      274.80      264.32      8.41 o 
   3   0   4        0.01        6.08      3.72 o 
   4   0   4     1248.99     1546.34     55.92 o 
   5   0   4      915.78     1029.03     35.31 o 
   6   0   4       19.56        3.57      4.21 o 
   7   0   4     6583.47     6724.38    126.19 o 
   8   0   4     4858.08     4989.68     95.07 o 
   9   0   4     5844.30     5294.47    142.77 o 
  10   0   4     1801.30     1714.46     52.35 o 
  11   0   4      241.30      248.66     16.66 o 
  12   0   4       20.58       29.74     10.71 o 
  13   0   4      366.05      462.82     23.80 o 
  14   0   4        0.99      -13.09     11.90 o 
 -14   1   4        0.02        4.20      7.96 o 
 -13   1   4       13.86       26.93      7.96 o 
 -12   1   4      259.51      273.10     13.02 o 
 -11   1   4      495.61      463.10     16.06 o 
 -10   1   4     1536.36     1442.64     42.24 o 
  -9   1   4      844.10      839.72     26.17 o 
  -8   1   4      359.89      316.69      9.33 o 
  -7   1   4       44.39       34.35      3.78 o 
  -6   1   4      597.56      606.79      9.54 o 
  -5   1   4       87.24       98.93      4.78 o 
  -4   1   4     3971.20     4047.45     53.83 o 
  -3   1   4        8.89       15.07      2.67 o 
  -2   1   4     6799.36     6801.48     79.38 o 
  -1   1   4     2188.20     2158.18     25.85 o 
   0   1   4     2533.41     2307.72     26.27 o 
   1   1   4     1079.83     1119.46     23.20 o 
   2   1   4        6.29        1.39      2.63 o 
   3   1   4     8649.02     8616.16    215.90 o 
   4   1   4      337.58      368.31      7.44 o 
   5   1   4     5289.66     5981.61     79.27 o 
   6   1   4      416.94      442.47      8.47 o 
   7   1   4     2719.66     2987.75     41.19 o 
   8   1   4       32.05       46.40      6.27 o 
   9   1   4     1983.03     1887.34     32.27 o 
  10   1   4     1528.20     1522.26     36.29 o 
  11   1   4        4.43       -1.03      6.54 o 
  12   1   4       95.18       89.00      8.80 o 
  13   1   4      226.14      262.70     19.63 o 
  14   1   4       23.16       44.51     13.09 o 
 -14   2   4        7.73        6.54      8.29 o 
 -13   2   4      230.39      206.40     11.69 o 
 -12   2   4      687.01      718.32     23.20 o 
 -11   2   4      188.00      168.69     15.47 o 
 -10   2   4      935.46      878.28     21.93 o 
  -9   2   4      154.91      166.59     10.10 o 
  -8   2   4        3.91        1.69      7.45 o 
  -7   2   4       10.72       34.49      3.14 o 
  -6   2   4        4.66        3.23      2.90 o 
  -5   2   4     1531.35     1614.56     18.76 o 
  -4   2   4      124.11      120.74      3.79 o 
  -3   2   4     8008.90     8206.49     95.66 o 
  -2   2   4     5462.73     5630.92     65.97 o 
  -1   2   4       62.81       48.34      2.64 o 
   0   2   4     1083.00     1147.73     13.09 o 
   1   2   4      146.97      154.76      3.37 o 
   2   2   4     4569.45     4638.15     61.26 o 
   3   2   4      118.78      130.12      4.22 o 
   4   2   4       19.34       39.73      3.26 o 
   5   2   4      578.91      603.31     10.06 o 
   6   2   4      301.29      286.68      6.14 o 
   7   2   4      263.55      306.07      6.48 o 
   8   2   4     1536.73     1415.70     45.81 o 
   9   2   4      867.77      866.06     17.28 o 
  10   2   4      900.73      863.19     20.98 o 
  11   2   4     1257.10     1136.66     27.36 o 
  12   2   4       82.46      100.26      8.29 o 
  13   2   4       46.83       70.84     22.01 o 
  14   2   4        4.66        0.69      7.70 o 
 -14   3   4       10.89       11.70      6.59 o 
 -13   3   4      110.63      117.31      8.21 o 
 -12   3   4       19.81       20.28      5.92 o 
 -11   3   4      265.63      266.94     11.66 o 
 -10   3   4      155.55      147.76      7.87 o 
  -9   3   4      576.41      552.27     13.31 o 
  -8   3   4       33.32       47.43      4.76 o 
  -7   3   4      119.14      110.16      3.93 o 
  -6   3   4      797.99      986.21     13.68 o 
  -5   3   4     1668.93     1744.29     21.99 o 
  -4   3   4      309.95      343.52      6.18 o 
  -3   3   4      422.61      492.76      7.63 o 
  -2   3   4     1498.43     1429.01     17.96 o 
  -1   3   4      537.77      537.08      8.18 o 
   0   3   4      268.18      270.90      6.08 o 
   1   3   4      912.94      916.14     11.91 o 
   2   3   4       52.46       54.95      3.50 o 
   3   3   4      575.86      604.73      9.39 o 
   4   3   4      135.92      154.17      4.56 o 
   5   3   4      267.16      225.65      5.67 o 
   6   3   4     1023.76     1046.57     23.92 o 
   7   3   4      782.49      796.08     31.72 o 
   8   3   4     5165.61     4866.13     76.20 o 
   9   3   4     2505.21     2450.14     40.66 o 
  10   3   4     1342.69     1324.75     29.30 o 
  11   3   4      585.43      580.68     16.57 o 
  12   3   4      118.76      147.71      9.43 o 
  13   3   4       17.42       11.57      7.03 o 
  14   3   4       98.12       96.37     15.47 o 
 -14   4   4       20.69       21.42     10.10 o 
 -13   4   4      305.49      285.40     15.55 o 
 -12   4   4       48.69       38.85      9.25 o 
 -11   4   4       91.05       76.98      7.94 o 
 -10   4   4      212.62      178.08      9.26 o 
  -9   4   4      582.89      507.91     13.50 o 
  -8   4   4      189.59      195.28      9.09 o 
  -7   4   4       29.14       28.18      3.57 o 
  -6   4   4      162.93      179.66      6.90 o 
  -5   4   4      124.22      117.27      4.00 o 
  -4   4   4      136.23      130.74      3.58 o 
  -3   4   4     3681.82     3870.61     42.00 o 
  -2   4   4      843.83      911.92     12.91 o 
  -1   4   4       49.48       47.71      3.22 o 
   0   4   4      525.73      545.77      8.18 o 
   1   4   4      342.49      329.86      7.65 o 
   2   4   4     3112.11     3309.75     44.29 o 
   3   4   4        0.00        4.76      2.91 o 
   4   4   4      423.64      517.72     14.87 o 
   5   4   4        0.02        8.88      5.42 o 
   6   4   4        0.39        3.57      6.73 o 
   7   4   4        9.03        7.70      7.11 o 
   8   4   4      675.13      675.58     20.19 o 
   9   4   4      587.60      614.75     22.61 o 
  10   4   4      105.92      109.38      5.90 o 
  11   4   4        0.23        0.00     10.71 o 
  12   4   4        6.33       28.55     13.09 o 
  13   4   4       10.90       11.90     13.09 o 
 -13   5   4       86.09       96.22     11.69 o 
 -12   5   4      346.90      365.08     16.26 o 
 -11   5   4       69.73       64.50     11.00 o 
 -10   5   4     1656.84     1609.34     30.18 o 
  -9   5   4      119.35      107.68      7.70 o 
  -8   5   4      856.25      891.81     23.16 o 
  -7   5   4      109.73      114.68     16.72 o 
  -6   5   4      232.24      274.99     12.10 o 
  -5   5   4       41.37       49.73      5.41 o 
  -4   5   4     1279.74     1305.47     15.40 o 
  -3   5   4      392.71      388.96      6.03 o 
  -2   5   4      395.77      364.12      7.04 o 
  -1   5   4      474.39      403.07      6.46 o 
   0   5   4       16.46       11.04      2.32 o 
   1   5   4     1038.90     1074.11     15.74 o 
   2   5   4       22.51       29.05      2.26 o 
   3   5   4      366.36      408.10      8.78 o 
   4   5   4       79.20       66.73      3.89 o 
   5   5   4     2585.23     2642.63     42.45 o 
   6   5   4      812.19      757.42     23.95 o 
   7   5   4       64.75       43.97      9.52 o 
   8   5   4      110.50       92.80     10.10 o 
   9   5   4      153.20      142.20     10.94 o 
  10   5   4      158.41      141.83     11.78 o 
  11   5   4      764.25      790.01     34.50 o 
  12   5   4      697.46      732.90     33.31 o 
  13   5   4       27.68       32.12     15.47 o 
 -13   6   4        8.40       17.85     14.28 o 
 -12   6   4       50.11       71.39     15.47 o 
 -11   6   4        1.72        4.88      7.49 o 
 -10   6   4      340.35      315.59     12.21 o 
  -9   6   4      654.06      654.34     16.37 o 
  -8   6   4      226.88      219.64      9.78 o 
  -7   6   4      107.27       84.30      7.25 o 
  -6   6   4      593.07      584.23     13.63 o 
  -5   6   4      105.14      139.41      7.17 o 
  -4   6   4       71.54       73.75      3.36 o 
  -3   6   4       45.13       64.23      4.29 o 
  -2   6   4       68.79       79.36      4.46 o 
  -1   6   4      253.19      256.96      5.77 o 
   0   6   4      203.97      217.16      4.98 o 
   1   6   4      186.19      211.34      5.14 o 
   2   6   4      431.36      408.90      7.33 o 
   3   6   4       86.25       85.31      7.11 o 
   4   6   4       20.19       20.95      4.38 o 
   5   6   4     1058.15     1091.27     21.25 o 
   6   6   4       20.61       12.25      4.76 o 
   7   6   4     2161.04     2110.17     62.37 o 
   8   6   4      324.16      336.14     15.98 o 
   9   6   4      273.90      274.64     14.70 o 
  10   6   4      721.69      707.47     42.24 o 
  11   6   4        8.50        0.05     28.55 o 
  12   6   4      649.04      638.91     30.93 o 
  13   6   4       21.05        3.57     14.28 o 
 -12   7   4       30.92       32.67     20.82 o 
 -11   7   4       21.97       21.42     10.10 o 
 -10   7   4       67.14       61.06     10.84 o 
  -9   7   4      864.06      848.06     19.35 o 
  -8   7   4      864.53      824.82     18.36 o 
  -7   7   4       67.79       74.32      7.00 o 
  -6   7   4       78.55       86.56      7.00 o 
  -5   7   4       13.09       13.44      4.90 o 
  -4   7   4      123.31      131.23     15.79 o 
  -3   7   4       12.14       13.03      3.66 o 
  -2   7   4       38.70       52.43      3.34 o 
  -1   7   4      747.20      772.25     11.62 o 
   0   7   4       59.38       55.09      3.27 o 
   1   7   4      289.40      293.82      5.27 o 
   2   7   4      117.91      101.19      4.84 o 
   3   7   4      135.92      148.72     13.09 o 
   4   7   4      313.57      298.53     19.04 o 
   5   7   4      312.20      326.11     28.55 o 
   6   7   4      342.77      349.94     16.06 o 
   7   7   4       57.25       64.60     10.10 o 
   8   7   4      161.62      153.40     16.06 o 
   9   7   4        8.49        0.59      9.25 o 
  10   7   4       59.57       70.17     11.33 o 
  11   7   4       88.53      110.21     16.06 o 
  12   7   4       39.27       22.61     16.66 o 
 -12   8   4       97.11       96.94     16.66 o 
 -11   8   4       47.49       70.20     12.18 o 
 -10   8   4        9.53       -2.53     10.11 o 
  -9   8   4      380.78      391.81     24.99 o 
  -8   8   4      545.25      547.66     19.76 o 
  -7   8   4     1292.40     1317.55     25.48 o 
  -6   8   4       92.88       94.11      9.28 o 
  -5   8   4        0.49      -12.46      7.11 o 
  -4   8   4       45.30       41.41      7.43 o 
  -3   8   4      122.18      118.88      6.05 o 
  -2   8   4      201.61      179.29      7.65 o 
  -1   8   4        8.13       12.45      5.42 o 
   0   8   4       25.37       31.90      6.54 o 
   1   8   4       24.93       21.19      4.71 o 
   2   8   4      287.11      301.69      7.04 o 
   3   8   4       32.66       36.24      7.14 o 
   4   8   4      718.67      782.13     21.44 o 
   5   8   4      132.51      126.67     10.10 o 
   6   8   4      710.33      662.02     22.61 o 
   7   8   4     1180.44     1252.04     31.54 o 
   8   8   4      264.05      280.10     15.14 o 
   9   8   4        3.34        3.57     10.10 o 
  10   8   4       57.07       50.57     11.69 o 
  11   8   4       15.89        9.83     11.33 o 
 -11   9   4        0.10       -7.14     10.10 o 
 -10   9   4      192.17      203.89     14.70 o 
  -9   9   4      361.66      407.32     18.92 o 
  -8   9   4       82.92       87.15     12.49 o 
  -7   9   4       87.52       93.58     10.94 o 
  -6   9   4      270.16      258.18     20.23 o 
  -5   9   4        0.46       -1.19      9.52 o 
  -4   9   4       65.29       61.87     10.71 o 
  -3   9   4      458.19      451.38     12.54 o 
  -2   9   4      525.41      497.60     13.71 o 
  -1   9   4      127.31      121.73     10.11 o 
   0   9   4       18.46       12.90      5.42 o 
   1   9   4      150.21      150.60     10.71 o 
   2   9   4        2.97        0.79      4.76 o 
   3   9   4      116.65       98.75     11.90 o 
   4   9   4      601.84      568.71     24.99 o 
   5   9   4       16.19       30.61     17.85 o 
   6   9   4     1560.83     1575.79     37.43 o 
   7   9   4       28.06       22.01     10.10 o 
   8   9   4       62.89       64.80     11.33 o 
   9   9   4       76.25       95.96     12.62 o 
  10   9   4      131.57      163.77     15.14 o 
  11   9   4      564.98      581.10     26.17 o 
 -10  10   4       91.24      108.27     17.85 o 
  -9  10   4       35.08       45.21     16.66 o 
  -8  10   4      773.50      799.52     34.50 o 
  -7  10   4      571.44      533.02     27.36 o 
  -6  10   4      111.57      115.41     15.47 o 
  -5  10   4       17.13       19.04     10.71 o 
  -4  10   4       16.23       14.28     10.71 o 
  -3  10   4        0.82       -8.15      5.95 o 
  -2  10   4      219.20      202.34      9.43 o 
  -1  10   4        9.56       -1.78      5.89 o 
   0  10   4        6.51       11.30      5.89 o 
   1  10   4       59.44       57.42      6.57 o 
   2  10   4      347.71      347.36     10.78 o 
   3  10   4       77.66       48.78     10.71 o 
   4  10   4      177.74      159.43     14.28 o 
   5  10   4       17.02        5.95     11.90 o 
   6  10   4        9.37        0.00     11.90 o 
   7  10   4      641.87      631.77     30.93 o 
   8  10   4      129.93       99.94     17.85 o 
   9  10   4      152.68      173.71     21.42 o 
  -9  11   4      139.88      120.17     19.04 o 
  -8  11   4       48.67       59.49     16.66 o 
  -7  11   4      272.46      233.19     20.23 o 
  -6  11   4      547.71      528.26     27.36 o 
  -5  11   4       11.64       -4.76     10.71 o 
  -4  11   4       33.23       20.23     13.09 o 
  -3  11   4       19.31        5.95     11.90 o 
  -2  11   4       12.70        0.68     13.09 o 
  -1  11   4       23.51       26.64      7.11 o 
   0  11   4        4.51        0.87      6.27 o 
   1  11   4      479.39      437.01     13.71 o 
   2  11   4        1.87        9.34      4.35 o 
   3  11   4      155.75      148.72     15.47 o 
   4  11   4      395.24      378.35     21.42 o 
   5  11   4      126.37      109.46     15.47 o 
   6  11   4      219.33      268.89     22.61 o 
   7  11   4        3.66       13.09     14.28 o 
   8  11   4      129.41       71.39     16.66 o 
  -7  12   4        3.51       10.71     14.28 o 
  -6  12   4      391.10      428.32     24.99 o 
  -5  12   4       63.97       73.77     14.28 o 
  -4  12   4       28.20        0.00     11.90 o 
  -3  12   4      386.32      366.45     22.61 o 
  -2  12   4       47.28       45.19      6.82 o 
  -1  12   4       10.03        2.45      7.11 o 
   0  12   4       96.07       85.55      9.52 o 
   1  12   4      145.43      149.42      8.57 o 
   2  12   4       20.94        5.95     11.90 o 
   3  12   4      372.19      355.74     21.42 o 
   4  12   4      223.38      246.28     20.23 o 
   5  12   4     1061.73     1101.73     41.64 o 
   6  12   4        0.22      -11.90     13.09 o 
   7  12   4       10.69        7.14     15.47 o 
  -5  13   4      146.31      147.53     17.85 o 
  -4  13   4        9.70       10.71     13.09 o 
  -3  13   4      119.87      113.03     15.47 o 
  -2  13   4       15.77       30.93     13.09 o 
  -1  13   4       11.41        6.30      7.11 o 
   0  13   4       24.13       19.34     11.30 o 
   1  13   4      147.84      157.05     15.47 o 
   2  13   4       65.01       65.44     13.09 o 
   3  13   4        0.25        0.00     13.09 o 
   4  13   4        0.80        7.14     13.09 o 
 -14   1   5       89.01       98.38     16.66 o 
 -13   1   5        3.44       10.90      7.96 o 
 -12   1   5      849.97      745.08     20.60 o 
 -11   1   5      119.69      124.03     15.47 o 
 -10   1   5      526.27      441.61     14.30 o 
  -9   1   5       47.13       49.13     13.68 o 
  -8   1   5       81.19       93.20      9.63 o 
  -7   1   5       66.29       64.58      4.29 o 
  -6   1   5      214.65      250.88      6.16 o 
  -5   1   5       85.21      108.85      4.70 o 
  -4   1   5        2.53        6.92      2.94 o 
  -3   1   5     1324.26     1571.93     25.49 o 
  -2   1   5       90.22       96.59      3.83 o 
  -1   1   5     5941.30     5702.67     66.71 o 
   0   1   5      146.09      130.83      5.42 o 
   1   1   5     4831.89     4512.24    116.60 o 
   2   1   5      140.51      141.94      7.14 o 
   3   1   5       81.58      101.98      6.09 o 
   4   1   5      731.75      742.92     10.61 o 
   5   1   5      665.69      744.18     10.74 o 
   6   1   5        6.65        1.65      2.43 o 
   7   1   5        1.58       -4.33      3.23 o 
   8   1   5      347.72      364.90     19.04 o 
   9   1   5       18.56       22.36      7.14 o 
  10   1   5     1326.97     1224.61     28.17 o 
  11   1   5        0.13        3.57      7.11 o 
  12   1   5        4.81        6.48      7.43 o 
  13   1   5        9.94        2.25      8.92 o 
  14   1   5        9.44       22.01      8.29 o 
 -14   2   5       41.54       36.22      8.80 o 
 -13   2   5       15.07       33.72     11.30 o 
 -12   2   5       90.79       71.39      8.29 o 
 -11   2   5     3034.91     2731.37     55.51 o 
 -10   2   5        0.31       -5.59      5.41 o 
  -9   2   5      291.41      285.00      9.46 o 
  -8   2   5       11.08        5.89      4.54 o 
  -7   2   5        2.90        2.12      3.09 o 
  -6   2   5     1106.19     1190.90     14.70 o 
  -5   2   5      101.58      128.25      3.99 o 
  -4   2   5     2678.77     2905.07     35.22 o 
  -3   2   5      568.88      602.03      9.01 o 
  -2   2   5      473.75      403.15      6.69 o 
  -1   2   5        9.46        2.47      2.23 o 
   0   2   5     1931.40     1852.74     22.53 o 
   1   2   5     1188.58     1221.43     15.40 o 
   2   2   5      568.72      637.62     10.18 o 
   3   2   5       41.80       53.04      3.46 o 
   4   2   5      960.82     1096.12     17.00 o 
   5   2   5      794.98      869.00     13.64 o 
   6   2   5      829.24      843.73     13.77 o 
   7   2   5      664.86      692.25     22.35 o 
   8   2   5       42.32       42.48      8.33 o 
   9   2   5      167.20      173.43      7.70 o 
  10   2   5       23.50       29.54      6.27 o 
  11   2   5     1188.90     1180.16     27.25 o 
  12   2   5        0.00       -7.22      6.27 o 
  13   2   5       16.71       20.49      7.43 o 
  14   2   5        3.84        5.57      7.70 o 
 -14   3   5        7.51        7.71      6.64 o 
 -13   3   5        1.50        6.96      6.30 o 
 -12   3   5       95.23      105.09      7.49 o 
 -11   3   5       55.95       59.82      6.64 o 
 -10   3   5        0.00        8.25      4.85 o 
  -9   3   5        5.63        5.17      6.35 o 
  -8   3   5        4.38        3.82      4.00 o 
  -7   3   5      949.84     1013.90     13.69 o 
  -6   3   5      468.88      547.27      9.13 o 
  -5   3   5     1313.12     1400.32     18.17 o 
  -4   3   5      405.68      382.59      7.21 o 
  -3   3   5      659.25      735.70     10.61 o 
  -2   3   5       35.61       33.48      2.84 o 
  -1   3   5       19.81       43.68      3.09 o 
   0   3   5       85.37       64.01      4.46 o 
   1   3   5     1306.35     1213.70     17.54 o 
   2   3   5        0.07        2.32      2.42 o 
   3   3   5      874.45      840.75     15.01 o 
   4   3   5      414.96      481.36      7.36 o 
   5   3   5       87.54       56.60      4.15 o 
   6   3   5     3443.03     3298.95     54.09 o 
   7   3   5       18.06       18.99      4.46 o 
   8   3   5     1717.83     1593.31     27.84 o 
   9   3   5      618.93      578.51     18.85 o 
  10   3   5     1419.21     1285.97     28.80 o 
  11   3   5      186.76      172.00     23.20 o 
  12   3   5      139.18      170.51     10.29 o 
  13   3   5      165.35      194.12     14.87 o 
  14   3   5        0.98       17.85     13.09 o 
 -14   4   5       34.82       36.88     10.10 o 
 -13   4   5     1177.99     1218.19     31.54 o 
 -12   4   5        0.23       -4.82      8.29 o 
 -11   4   5       41.63       64.45      7.70 o 
 -10   4   5        2.80        5.68      6.11 o 
  -9   4   5     1553.55     1346.62     26.87 o 
  -8   4   5      185.33      192.65      9.14 o 
  -7   4   5      766.26      794.55     21.64 o 
  -6   4   5      126.54      139.94      4.61 o 
  -5   4   5      150.40      158.61      6.15 o 
  -4   4   5      292.34      329.70      5.60 o 
  -3   4   5       27.28       29.18      2.46 o 
  -2   4   5       82.79       89.01      3.13 o 
  -1   4   5      653.99      661.26     12.36 o 
   0   4   5     3330.67     3403.14     45.66 o 
   1   4   5      600.76      580.46      9.61 o 
   2   4   5      386.89      352.17      6.07 o 
   3   4   5     1268.30     1324.13     22.32 o 
   4   4   5      164.95      170.90      9.25 o 
   5   4   5      330.51      385.07     13.68 o 
   6   4   5     1207.71     1212.37     27.76 o 
   7   4   5      992.17     1053.14     31.53 o 
   8   4   5       94.42       85.11      9.25 o 
   9   4   5     1076.75     1028.35     21.97 o 
  10   4   5        3.70        5.85      8.16 o 
  11   4   5       17.23       27.36     13.09 o 
  12   4   5        9.39       13.09     13.09 o 
  13   4   5       24.16       17.85     13.09 o 
 -13   5   5       36.86       23.80     10.10 o 
 -12   5   5      196.10      185.79     12.62 o 
 -11   5   5       21.48       20.69      7.49 o 
 -10   5   5      263.15      260.97     11.35 o 
  -9   5   5       81.12       72.23      7.35 o 
  -8   5   5       25.37       29.53      4.57 o 
  -7   5   5      850.16      809.16     13.77 o 
  -6   5   5       55.80       60.18      3.40 o 
  -5   5   5      519.10      474.76      7.19 o 
  -4   5   5        5.57        2.88      2.32 o 
  -3   5   5       36.67       34.31      2.75 o 
  -2   5   5      472.56      477.68      9.62 o 
  -1   5   5      236.35      231.54      4.90 o 
   0   5   5       15.80       19.21      2.49 o 
   1   5   5      167.40      182.61      5.14 o 
   2   5   5     1084.08     1093.80     14.41 o 
   3   5   5     1543.42     1586.07     33.65 o 
   4   5   5        0.33        1.83      3.24 o 
   5   5   5      209.90      203.83      7.05 o 
   6   5   5      246.91      246.58     12.18 o 
   7   5   5      346.26      349.80     14.30 o 
   8   5   5      258.97      291.38     15.47 o 
   9   5   5      225.93      245.18     13.46 o 
  10   5   5      106.43      117.80     11.33 o 
  11   5   5       30.80       33.31     14.28 o 
  12   5   5      709.75      748.36     34.50 o 
  13   5   5       78.61       78.52     16.66 o 
 -13   6   5        0.42        8.33     13.09 o 
 -12   6   5       33.43       44.39      9.99 o 
 -11   6   5      150.55      145.16     12.90 o 
 -10   6   5       48.22       50.25      7.92 o 
  -9   6   5        6.42       11.90      6.30 o 
  -8   6   5      384.26      401.30     12.42 o 
  -7   6   5      216.26      195.02      9.09 o 
  -6   6   5        0.36        2.86      5.41 o 
  -5   6   5      648.17      683.02     11.69 o 
  -4   6   5       72.83       78.32      3.04 o 
  -3   6   5      102.81      125.28      4.62 o 
  -2   6   5      157.37      151.27      5.22 o 
  -1   6   5      251.49      243.29      5.32 o 
   0   6   5     1567.74     1611.38     18.94 o 
   1   6   5       94.53      136.26      5.03 o 
   2   6   5      242.24      313.76      6.44 o 
   3   6   5      806.73      811.32     29.74 o 
   4   6   5       23.50       17.25      7.73 o 
   5   6   5     1679.08     1643.78     27.95 o 
   6   6   5       45.72       31.46      4.68 o 
   7   6   5     3541.65     3294.75    143.37 o 
   8   6   5      479.15      500.27     18.07 o 
   9   6   5       12.40       14.62      8.80 o 
  10   6   5      328.58      343.51     27.36 o 
  11   6   5     1460.11     1641.40     53.54 o 
  12   6   5        2.59        4.76     14.28 o 
  13   6   5       31.17       13.09     15.47 o 
 -12   7   5       17.62       16.66     13.09 o 
 -11   7   5        0.37        0.29     10.49 o 
 -10   7   5      338.63      277.62     12.51 o 
  -9   7   5      412.48      384.38     14.04 o 
  -8   7   5      156.07      150.89      9.09 o 
  -7   7   5      147.06      141.14      8.05 o 
  -6   7   5      152.50      145.27      8.05 o 
  -5   7   5        4.09        4.27      7.41 o 
  -4   7   5      124.94      118.87      5.70 o 
  -3   7   5      461.31      474.59     10.63 o 
  -2   7   5        6.81        4.91      2.90 o 
  -1   7   5       19.23       22.22      3.05 o 
   0   7   5      171.34      194.93      5.32 o 
   1   7   5      809.07      828.64     11.88 o 
   2   7   5       40.03       33.89      3.39 o 
   3   7   5        0.37        3.73      6.27 o 
   4   7   5       25.03       32.45      7.57 o 
   5   7   5      324.14      322.23     14.30 o 
   6   7   5       32.56       51.45     10.11 o 
   7   7   5      207.25      214.18     12.62 o 
   8   7   5      686.33      672.00     21.44 o 
   9   7   5       89.54       85.40     11.78 o 
  10   7   5       83.67      102.40     13.68 o 
  11   7   5      127.63      134.44     13.46 o 
  12   7   5        0.90       10.71     15.47 o 
 -12   8   5        0.49        1.74     10.84 o 
 -11   8   5      111.26      121.94     13.02 o 
 -10   8   5       19.08       26.17     10.94 o 
  -9   8   5      704.26      690.79     22.28 o 
  -8   8   5      174.03      187.91      9.96 o 
  -7   8   5       58.76       57.66      7.00 o 
  -6   8   5       80.59       76.68      7.00 o 
  -5   8   5        0.96       -1.78      7.57 o 
  -4   8   5        1.24        0.41      5.42 o 
  -3   8   5       47.68       44.35      5.04 o 
  -2   8   5       33.33       39.04      5.66 o 
  -1   8   5       11.23        7.50      5.42 o 
   0   8   5      416.60      419.83     12.54 o 
   1   8   5      230.65      210.42      8.05 o 
   2   8   5      348.27      349.70     15.96 o 
   3   8   5       18.51       22.01      6.73 o 
   4   8   5       11.87       -3.87     11.90 o 
   5   8   5      384.20      386.90     15.55 o 
   6   8   5       55.61       67.27     10.10 o 
   7   8   5      171.04      172.96     12.54 o 
   8   8   5      247.37      262.01     15.14 o 
   9   8   5        3.32        5.54      9.65 o 
  10   8   5      172.77      140.22     19.63 o 
  11   8   5       37.59       43.60     22.01 o 
 -11   9   5      225.27      226.51     26.17 o 
 -10   9   5        9.63        1.19     10.94 o 
  -9   9   5      107.28       92.00     12.62 o 
  -8   9   5      358.09      365.33     26.77 o 
  -7   9   5       44.26       46.43     10.10 o 
  -6   9   5       57.64       44.02     13.09 o 
  -5   9   5       22.43       19.04     10.71 o 
  -4   9   5      247.27      216.54     16.66 o 
  -3   9   5       29.29       38.96      7.73 o 
  -2   9   5        0.87        0.37      5.42 o 
  -1   9   5        0.02        3.57      5.89 o 
   0   9   5       30.49       33.20      6.27 o 
   1   9   5      102.14       91.81      8.33 o 
   2   9   5        0.00        1.98     10.11 o 
   3   9   5       52.17       53.54     10.71 o 
   4   9   5      135.88      159.43     15.47 o 
   5   9   5      103.14       78.95     10.10 o 
   6   9   5     1700.82     1779.67     41.22 o 
   7   9   5      118.06      167.22     13.46 o 
   8   9   5      148.01      177.44     29.15 o 
   9   9   5       15.45       28.55     10.94 o 
  10   9   5      254.55      287.84     17.23 o 
 -10  10   5       98.69      134.44     19.04 o 
  -9  10   5        9.76       -7.14     14.28 o 
  -8  10   5       31.09        9.52     14.28 o 
  -7  10   5      333.73      348.60     22.61 o 
  -6  10   5        3.76        5.95     11.90 o 
  -5  10   5      113.33      110.65     14.28 o 
  -4  10   5        6.50      -19.04      9.52 o 
  -3  10   5        0.09        0.93      5.35 o 
  -2  10   5      144.46      139.68      8.29 o 
  -1  10   5       16.04       13.80      6.27 o 
   0  10   5        2.59        9.52      5.89 o 
   1  10   5       81.76       99.24      7.73 o 
   2  10   5        6.27       -2.78      4.76 o 
   3  10   5       59.76       69.01     11.90 o 
   4  10   5      119.65       95.18     13.09 o 
   5  10   5       73.44       69.01     14.28 o 
   6  10   5       12.01        9.52     13.09 o 
   7  10   5       66.39       69.01     15.47 o 
   8  10   5      117.61      113.03     17.85 o 
   9  10   5       18.15       41.64     16.66 o 
  -8  11   5      357.80      349.79     24.99 o 
  -7  11   5        8.19       34.50     14.28 o 
  -6  11   5      224.73      203.45     19.04 o 
  -5  11   5        1.98       -8.33     10.71 o 
  -4  11   5       88.32       72.58     14.28 o 
  -3  11   5        4.06        5.78      5.20 o 
  -2  11   5        1.22       -5.63     13.68 o 
  -1  11   5       17.90        9.52      6.73 o 
   0  11   5       12.79        9.52      7.14 o 
   1  11   5       70.81       74.34      7.43 o 
   2  11   5       72.74       88.04     13.09 o 
   3  11   5       25.67       26.17     11.90 o 
   4  11   5      381.87      373.59     21.42 o 
   5  11   5      222.49      227.25     19.04 o 
   6  11   5      214.74      273.65     22.61 o 
   7  11   5        0.00       -7.14     13.09 o 
   8  11   5       18.69       34.50     16.66 o 
  -7  12   5       60.79       58.30     15.47 o 
  -6  12   5       72.98       57.11     14.28 o 
  -5  12   5       56.63       53.54     14.28 o 
  -4  12   5       51.16       65.44     14.28 o 
  -3  12   5        9.17       -2.38     11.90 o 
  -2  12   5       76.24       84.26      7.92 o 
  -1  12   5       45.99       42.50      7.73 o 
   0  12   5       76.38       65.98      7.96 o 
   1  12   5       26.57       35.90     11.30 o 
   2  12   5      106.21      108.27     14.28 o 
   3  12   5      207.41      192.74     17.85 o 
   4  12   5       96.44       72.58     15.47 o 
   5  12   5      339.32      318.86     22.61 o 
   6  12   5      261.56      286.73     22.61 o 
  -4  13   5       17.02       13.09     13.09 o 
  -3  13   5        1.86       -1.19     11.90 o 
  -2  13   5        3.39       -7.14     11.90 o 
  -1  13   5        0.09        3.22     14.28 o 
   0  13   5       81.76       66.44      7.96 o 
   1  13   5       14.58       35.69     11.90 o 
   2  13   5       13.98        1.19     11.90 o 
   3  13   5       39.39       54.73     14.28 o 
   4  13   5        0.38        2.38     14.28 o 
 -14   0   6      334.20      334.32     21.42 o 
 -13   0   6     1248.81     1295.66     44.02 o 
 -12   0   6      348.82      350.98     20.23 o 
 -11   0   6      274.65      240.33     17.85 o 
 -10   0   6     1343.33     1246.88     40.45 o 
  -9   0   6      283.35      289.54     17.25 o 
  -8   0   6       34.30       30.93      9.52 o 
  -7   0   6       79.66       86.85      9.52 o 
  -6   0   6     5978.87     6691.26    178.47 o 
  -4   0   6     7586.17     7828.68    205.83 o 
  -3   0   6     1366.83     1355.84     27.76 o 
  -2   0   6     2067.69     2421.19     46.69 o 
  -1   0   6     2196.28     2046.50     31.82 o 
   0   0   6     2661.08     2550.61     38.91 o 
   1   0   6      338.06      347.41     13.09 o 
   2   0   6     1638.56     1462.23     41.64 o 
   3   0   6    16256.88    16261.75    423.56 o 
   4   0   6        1.56        4.76      5.95 o 
   5   0   6     4234.20     4315.57    118.38 o 
   6   0   6        0.07        2.97      5.05 o 
   7   0   6     2666.58     2616.73     51.73 o 
   8   0   6       91.55      135.89      8.41 o 
   9   0   6     6954.19     6377.16    171.33 o 
  10   0   6     1090.11     1038.67     35.69 o 
  11   0   6       24.71       30.93     10.71 o 
  12   0   6      220.66      204.64     16.66 o 
  13   0   6      199.05      198.69     16.66 o 
  14   0   6       72.32       34.50     13.09 o 
 -14   1   6        0.94       13.02     10.11 o 
 -13   1   6      186.38      204.82     11.90 o 
 -12   1   6      227.11      259.85     35.69 o 
 -11   1   6      120.93       83.35      8.41 o 
 -10   1   6      183.09      147.62      9.25 o 
  -9   1   6       28.38       16.98      4.71 o 
  -8   1   6      484.99      493.86     11.64 o 
  -7   1   6      953.33     1007.46     18.77 o 
  -6   1   6      288.99      294.23      9.96 o 
  -5   1   6     1402.64     1569.97     18.62 o 
  -4   1   6      348.40      416.49     12.21 o 
  -3   1   6       33.67       30.28      3.23 o 
  -2   1   6     1851.06     1943.72     32.70 o 
  -1   1   6     3820.56     3597.00     53.10 o 
   0   1   6     3016.50     2887.43     38.06 o 
   1   1   6       55.45       54.42      3.85 o 
   2   1   6     2614.51     2493.56     47.95 o 
   3   1   6      215.11      230.09      5.90 o 
   4   1   6     4490.92     4784.04     74.53 o 
   5   1   6      264.36      314.62      6.45 o 
   6   1   6      193.41      194.06      6.23 o 
   7   1   6       32.32       25.73      3.83 o 
   8   1   6      265.17      258.27     10.84 o 
   9   1   6     2427.70     2207.16     45.41 o 
  10   1   6      351.98      362.06     13.02 o 
  11   1   6      203.93      191.65     11.33 o 
  12   1   6      120.17      125.48      9.65 o 
  13   1   6        1.39        3.57      7.57 o 
  14   1   6        2.93      -12.34      7.96 o 
 -14   2   6        0.26       10.78      6.95 o 
 -13   2   6      181.26      176.71      9.42 o 
 -12   2   6     1115.75     1069.59     31.53 o 
 -11   2   6       62.51       64.21      7.96 o 
 -10   2   6      229.61      235.87      9.78 o 
  -9   2   6       84.66       87.37      9.13 o 
  -8   2   6      862.20      857.22     15.00 o 
  -7   2   6       19.86       22.87      3.18 o 
  -6   2   6      110.04      111.92      3.89 o 
  -5   2   6      829.03      876.74     11.48 o 
  -4   2   6       31.09       22.07      3.01 o 
  -3   2   6      147.71      156.74      5.06 o 
  -2   2   6     4455.96     4563.37     53.84 o 
  -1   2   6     1313.61     1320.26     18.72 o 
   0   2   6      163.30      155.14      3.62 o 
   1   2   6      723.11      694.45     10.63 o 
   2   2   6        3.57        2.26      2.36 o 
   3   2   6     2360.78     2418.38     37.21 o 
   4   2   6       10.20       12.37      3.09 o 
   5   2   6     2695.16     2743.92     37.74 o 
   6   2   6       13.16       11.89      3.42 o 
   7   2   6        2.59        8.49      3.61 o 
   8   2   6      773.88      634.01     32.84 o 
   9   2   6      408.92      445.15     12.04 o 
  10   2   6       15.48       16.58      6.27 o 
  11   2   6      210.75      219.54     11.30 o 
  12   2   6        6.09       17.85     16.06 o 
  13   2   6        9.40       -0.93      7.43 o 
  14   2   6      169.13      183.95     11.15 o 
 -14   3   6        9.70       12.74      6.78 o 
 -13   3   6        2.97        1.72     12.21 o 
 -12   3   6      517.63      516.00     14.00 o 
 -11   3   6       57.05       52.32      6.46 o 
 -10   3   6      245.40      228.16      8.36 o 
  -9   3   6      170.48      143.46      7.04 o 
  -8   3   6      156.10      148.08      6.50 o 
  -7   3   6      522.00      585.16     13.07 o 
  -6   3   6       58.50       61.22      3.72 o 
  -5   3   6      451.69      524.20      8.66 o 
  -4   3   6      242.34      256.20      6.04 o 
  -3   3   6     1137.87     1229.44     16.05 o 
  -2   3   6       50.85       35.38      2.64 o 
  -1   3   6     2876.65     3033.25     61.54 o 
   0   3   6      619.23      595.15      9.56 o 
   1   3   6        0.66        0.55      2.41 o 
   2   3   6     2237.54     2338.91     32.11 o 
   3   3   6      399.81      403.98      7.56 o 
   4   3   6     3761.45     3710.08     44.36 o 
   5   3   6        5.63        7.85      2.80 o 
   6   3   6       13.54       26.35      3.20 o 
   7   3   6      584.58      604.62     14.25 o 
   8   3   6     4154.65     3823.12     60.86 o 
   9   3   6      313.98      309.49     19.10 o 
  10   3   6      993.21      980.96     27.96 o 
  11   3   6        4.02       -1.43      5.94 o 
  12   3   6       18.42       20.51      6.82 o 
  13   3   6        7.78       16.99      7.03 o 
 -14   4   6      130.56      124.15     12.62 o 
 -13   4   6      126.40      108.89     11.78 o 
 -12   4   6        6.39        0.40      8.80 o 
 -11   4   6      235.14      188.58     10.26 o 
 -10   4   6      462.89      433.91     20.67 o 
  -9   4   6       29.82       16.61      5.93 o 
  -8   4   6        9.12       -6.95      5.93 o 
  -7   4   6      131.71      133.36      5.89 o 
  -6   4   6      790.81      847.65     12.49 o 
  -5   4   6      666.81      667.73     12.11 o 
  -4   4   6     2539.05     2740.04     30.59 o 
  -3   4   6      113.51      126.42      3.85 o 
  -2   4   6       36.29       45.05      2.78 o 
  -1   4   6     2662.52     2697.37     36.88 o 
   0   4   6        0.42        1.01      1.86 o 
   1   4   6       32.12       39.65      2.90 o 
   2   4   6      413.91      394.53      6.68 o 
   3   4   6      909.39      951.62     14.31 o 
   4   4   6        2.95        0.35      2.09 o 
   5   4   6      772.68      817.84     14.98 o 
   6   4   6      904.45      996.69     15.16 o 
   7   4   6       17.67       21.81      3.26 o 
   8   4   6     1061.18      944.12     18.01 o 
   9   4   6      402.93      364.76      9.88 o 
  10   4   6      152.60      165.20      7.40 o 
  11   4   6      118.55      102.32     15.47 o 
  12   4   6      106.69      107.08     16.66 o 
  13   4   6       28.91       53.54     14.28 o 
 -13   5   6      271.45      249.99     24.99 o 
 -12   5   6       10.63       25.45     19.04 o 
 -11   5   6       12.94       19.86      7.17 o 
 -10   5   6      629.47      601.08     28.66 o 
  -9   5   6       35.39       31.42      6.80 o 
  -8   5   6        0.00       -1.03      7.61 o 
  -7   5   6       86.07       81.05      3.67 o 
  -6   5   6      382.28      366.82      7.01 o 
  -5   5   6        0.24        0.13      2.46 o 
  -4   5   6      122.26      137.09      4.23 o 
  -3   5   6      234.95      198.89      4.77 o 
  -2   5   6      162.39      224.70      6.70 o 
  -1   5   6      678.46      740.49     10.85 o 
   0   5   6      141.32      153.94      3.77 o 
   1   5   6        2.89        5.93      2.47 o 
   2   5   6      177.79      162.71      4.44 o 
   3   5   6      423.12      466.39      8.16 o 
   4   5   6      396.66      372.90     20.03 o 
   5   5   6      129.65      108.04      8.80 o 
   6   5   6      198.74      179.63     10.94 o 
   7   5   6      712.34      666.37     19.35 o 
   8   5   6       60.97       67.14      8.80 o 
   9   5   6       80.28       72.29      9.65 o 
  10   5   6      409.78      403.02     24.39 o 
  11   5   6       98.88       84.47     15.47 o 
  12   5   6      504.62      515.17     28.55 o 
  13   5   6       93.46       97.56     17.85 o 
 -13   6   6        2.30       -7.14     15.47 o 
 -12   6   6      176.25      199.46     21.42 o 
 -11   6   6      276.44      304.68     13.12 o 
 -10   6   6      181.76      202.69     10.47 o 
  -9   6   6       53.56       50.61      7.70 o 
  -8   6   6     1312.64     1225.67     24.18 o 
  -7   6   6       42.03       36.35      6.30 o 
  -6   6   6      650.05      660.74     14.08 o 
  -5   6   6      125.45      147.39      5.25 o 
  -4   6   6     2034.80     2079.67     28.80 o 
  -3   6   6       29.16       41.88      3.39 o 
  -2   6   6      169.36      193.72      6.87 o 
  -1   6   6        1.46        5.02      2.94 o 
   0   6   6       40.52       52.03      3.38 o 
   1   6   6     2021.82     2071.91     28.84 o 
   2   6   6      199.50      178.88      8.59 o 
   3   6   6      227.05      210.40      5.14 o 
   4   6   6      657.60      655.09     18.51 o 
   5   6   6        4.71        7.14      7.57 o 
   6   6   6      762.66      721.10     20.60 o 
   7   6   6      163.38      131.43     18.44 o 
   8   6   6     1324.02     1317.16     32.81 o 
   9   6   6       86.38      120.72     11.33 o 
  10   6   6      159.89      157.07     16.06 o 
  11   6   6      415.16      393.81     26.17 o 
  12   6   6        0.71       -5.95     13.09 o 
 -12   7   6      178.82      201.25     15.14 o 
 -11   7   6       73.30      105.42     12.54 o 
 -10   7   6       45.38       30.40      7.65 o 
  -9   7   6      144.15      155.11      9.62 o 
  -8   7   6      101.20      105.19      8.19 o 
  -7   7   6      188.43      192.07     17.26 o 
  -6   7   6      100.33       93.80      7.49 o 
  -5   7   6       15.00       20.37      3.67 o 
  -4   7   6       16.18       17.34      5.15 o 
  -3   7   6      736.07      767.04     18.03 o 
  -2   7   6      213.81      199.45      6.14 o 
  -1   7   6      618.20      588.41     10.85 o 
   0   7   6      258.81      291.72     10.97 o 
   1   7   6      107.97      116.58      5.16 o 
   2   7   6       20.71       25.70      3.46 o 
   3   7   6        2.33       -2.78      6.27 o 
   4   7   6      221.55      232.37     14.87 o 
   5   7   6      161.37      176.16     22.61 o 
   6   7   6       72.37       59.51      9.25 o 
   7   7   6     1907.54     1851.72     42.06 o 
   8   7   6       58.96       51.87     15.47 o 
   9   7   6        3.31       -5.54     17.85 o 
  10   7   6        0.96        0.29     10.49 o 
  11   7   6       49.60       54.45     11.78 o 
  12   7   6       38.63       48.78     17.85 o 
 -12   8   6       94.10       79.79     13.46 o 
 -11   8   6       54.25       50.19     11.78 o 
 -10   8   6      357.63      376.00     17.67 o 
  -9   8   6      153.83      141.29     23.80 o 
  -8   8   6       21.74       31.05      7.35 o 
  -7   8   6      182.13      177.29     11.21 o 
  -6   8   6      213.81      220.58     11.33 o 
  -5   8   6        0.18        4.57      7.96 o 
  -4   8   6      220.61      201.48     13.64 o 
  -3   8   6       23.62       21.35      5.06 o 
  -2   8   6       30.62       27.36     10.71 o 
  -1   8   6      658.93      710.16     27.36 o 
   0   8   6       69.68       76.74      6.73 o 
   1   8   6       28.15       24.10      4.71 o 
   2   8   6      292.36      302.22      9.81 o 
   3   8   6        2.08       -4.90      7.73 o 
   4   8   6       64.19       72.31     22.01 o 
   5   8   6        0.20       11.58      7.96 o 
   6   8   6      982.16     1018.03     26.92 o 
   7   8   6      221.48      239.75     14.30 o 
   8   8   6        8.71        1.19      9.52 o 
   9   8   6        2.90       -0.25     10.11 o 
  10   8   6        0.00       -6.62     16.66 o 
  11   8   6      401.96      390.76     20.14 o 
 -11   9   6       46.81       70.38     12.62 o 
 -10   9   6       38.68       59.19     11.69 o 
  -9   9   6       55.40       41.15     10.84 o 
  -8   9   6       34.41       14.28     10.10 o 
  -7   9   6       17.45        5.95     11.90 o 
  -6   9   6      264.12      242.71     20.23 o 
  -5   9   6        0.08       -4.76     10.71 o 
  -4   9   6        0.17        7.14      7.14 o 
  -3   9   6      939.79      891.84     20.83 o 
  -2   9   6       34.15       36.94      6.27 o 
  -1   9   6      342.67      336.15     12.18 o 
   0   9   6      251.19      228.11     10.49 o 
   1   9   6      185.75      169.88     15.47 o 
   2   9   6      428.02      425.62     12.29 o 
   3   9   6       32.63       21.42      9.52 o 
   4   9   6      240.68      278.41     19.04 o 
   5   9   6     1418.06     1380.15     35.69 o 
   6   9   6      139.97      144.69     27.36 o 
   7   9   6     1114.48     1227.60     42.24 o 
   8   9   6      450.14      488.33     20.60 o 
   9   9   6       43.57       54.77     11.78 o 
  10   9   6       64.78       80.77     14.87 o 
 -10  10   6        2.69        9.52     15.47 o 
  -9  10   6       49.29       63.06     16.66 o 
  -8  10   6      267.05      267.70     22.61 o 
  -7  10   6      452.18      448.54     24.99 o 
  -6  10   6        7.70        3.57     11.90 o 
  -5  10   6        4.92        3.57     10.71 o 
  -4  10   6       30.03       29.94      4.42 o 
  -3  10   6      198.51      204.91      9.68 o 
  -2  10   6        0.52        1.70      5.71 o 
  -1  10   6        0.01       -4.16      5.89 o 
   0  10   6       12.99        6.58      9.52 o 
   1  10   6      113.52      124.43      8.33 o 
   2  10   6        0.32       -0.27      5.35 o 
   3  10   6       16.26       11.90     10.71 o 
   4  10   6       91.85       92.80     13.09 o 
   5  10   6       56.98       69.01     14.28 o 
   6  10   6      583.85      572.28     28.55 o 
   7  10   6        0.36        1.19     13.09 o 
   8  10   6      220.77      265.32     22.61 o 
   9  10   6        0.03       -8.33     15.47 o 
  -8  11   6        1.51       -5.95     14.28 o 
  -7  11   6        1.64       34.50     14.28 o 
  -6  11   6        4.50        9.52     11.90 o 
  -5  11   6        3.38        4.76     11.90 o 
  -4  11   6       84.53       57.11     14.28 o 
  -3  11   6        7.43       12.20      6.12 o 
  -2  11   6      110.84      109.68      8.29 o 
  -1  11   6      128.14      129.10      8.80 o 
   0  11   6      298.43      303.15     12.18 o 
   1  11   6        0.46       -9.99      5.94 o 
   2  11   6       17.80       19.04     10.71 o 
   3  11   6       31.14        4.76     10.71 o 
   4  11   6       37.78       29.74     11.90 o 
   5  11   6      136.37      107.08     15.47 o 
   6  11   6       89.25      104.70     16.66 o 
   7  11   6       64.15       73.77     16.66 o 
   8  11   6        0.17        1.19     15.47 o 
  -7  12   6      180.99      164.19     19.04 o 
  -6  12   6       74.17       69.01     15.47 o 
  -5  12   6       17.00       27.36     13.09 o 
  -4  12   6        5.34      -22.61     11.90 o 
  -3  12   6        1.97        2.38     11.90 o 
  -2  12   6      234.90      228.93     19.63 o 
  -1  12   6       16.66       16.94      7.11 o 
   0  12   6        0.51        1.19      6.73 o 
   1  12   6       92.06       95.16      7.73 o 
   2  12   6       53.66       64.25     13.09 o 
   3  12   6       16.28       33.31     11.90 o 
   4  12   6      406.52      427.13     23.80 o 
   5  12   6      210.82      220.11     19.04 o 
   6  12   6     1087.69     1116.00     44.02 o 
  -4  13   6       42.83       41.64     14.28 o 
  -3  13   6        0.16       -4.76     11.90 o 
  -2  13   6      148.15      165.38     15.47 o 
  -1  13   6       15.55       18.44      7.57 o 
   0  13   6       24.87       28.91      7.43 o 
   1  13   6        2.78        7.14     11.90 o 
   2  13   6       51.56       21.42     13.09 o 
   3  13   6       10.38       24.99     14.28 o 
   4  13   6        3.13        7.14     13.09 o 
 -14   1   7       11.51       11.30     22.01 o 
 -13   1   7      452.01      392.92     29.74 o 
 -12   1   7       29.34       32.76      7.96 o 
 -11   1   7     1352.37     1210.16     40.45 o 
 -10   1   7       12.42       17.85      7.14 o 
  -9   1   7      330.02      341.48     10.71 o 
  -8   1   7        4.32        3.08      7.41 o 
  -7   1   7      382.42      376.76      8.73 o 
  -6   1   7      110.33      100.69      4.45 o 
  -5   1   7      111.36      155.58      5.20 o 
  -4   1   7      182.79      232.81      7.77 o 
  -3   1   7      384.44      432.34      9.62 o 
  -2   1   7       15.95       13.50      3.09 o 
  -1   1   7        0.18        1.25      2.52 o 
   0   1   7        8.29        3.57      2.63 o 
   1   1   7        0.20        0.18      3.15 o 
   2   1   7       33.69       28.80      4.57 o 
   3   1   7        3.04        4.19      3.09 o 
   4   1   7      102.19      117.28      4.70 o 
   5   1   7       42.66       39.15      3.83 o 
   6   1   7       30.55       33.06      3.69 o 
   7   1   7      170.93      168.73      7.30 o 
   8   1   7        8.14        2.04      6.54 o 
   9   1   7      212.87      214.59     14.87 o 
  10   1   7        3.04        4.41      7.11 o 
  11   1   7      829.43      800.96     37.48 o 
  12   1   7        9.22        7.76      7.96 o 
  13   1   7       70.74       50.13      8.80 o 
  14   1   7        7.22       24.31      8.80 o 
 -14   2   7      197.76      194.65     11.11 o 
 -13   2   7       57.85       64.28      7.87 o 
 -12   2   7      821.03      713.68     16.68 o 
 -11   2   7       46.17       51.40      6.80 o 
 -10   2   7        4.53        6.46      4.96 o 
  -9   2   7        7.53       10.89      4.83 o 
  -8   2   7      392.60      401.11      9.75 o 
  -7   2   7       80.57       87.95      3.99 o 
  -6   2   7      479.11      507.71      8.16 o 
  -5   2   7      655.87      780.84     11.68 o 
  -4   2   7      522.68      588.40      9.35 o 
  -3   2   7     2660.34     2842.23     34.68 o 
  -2   2   7       52.57       47.67      3.06 o 
  -1   2   7     1155.78     1187.61     17.38 o 
   0   2   7        5.60        1.46      2.20 o 
   1   2   7     1821.97     1751.24     24.36 o 
   2   2   7      109.51      131.30      5.03 o 
   3   2   7      510.05      617.86     11.51 o 
   4   2   7      641.06      679.20     11.50 o 
   5   2   7      422.89      452.87      8.86 o 
   6   2   7      708.22      740.99     15.46 o 
   7   2   7       10.38       10.39      4.54 o 
   8   2   7      118.65       90.20      6.30 o 
   9   2   7      118.64      100.96      6.46 o 
  10   2   7     2347.25     2143.93     44.56 o 
  11   2   7        6.09       14.65     11.30 o 
  12   2   7       24.17       27.87      8.33 o 
  13   2   7       61.41       59.93      9.14 o 
  14   2   7        4.92       12.58      8.57 o 
 -14   3   7      149.97      185.85     13.46 o 
 -13   3   7        0.31       -1.65      6.46 o 
 -12   3   7       25.23       38.23      6.30 o 
 -11   3   7      501.41      516.39     13.60 o 
 -10   3   7       65.32       65.19      7.04 o 
  -9   3   7      879.39      803.32     15.28 o 
  -8   3   7        6.71        2.70      5.70 o 
  -7   3   7      212.08      220.32      7.35 o 
  -6   3   7      196.85      224.84      6.10 o 
  -5   3   7     2240.37     2472.70     30.74 o 
  -4   3   7     2470.41     2626.03     37.93 o 
  -3   3   7     2154.37     2291.64     28.41 o 
  -2   3   7      336.56      346.47      6.04 o 
  -1   3   7       75.05       63.63      7.14 o 
   0   3   7      334.93      325.72      6.21 o 
   1   3   7      249.49      276.63      5.03 o 
   2   3   7     2422.17     2411.23     29.32 o 
   3   3   7     2921.58     3103.82     42.22 o 
   4   3   7        6.89       16.23      2.49 o 
   5   3   7      594.60      667.95     11.50 o 
   6   3   7     1569.21     1639.90     23.87 o 
   7   3   7      189.36      198.10      8.05 o 
   8   3   7       49.91       45.17      5.44 o 
   9   3   7      296.83      259.44     10.67 o 
  10   3   7      137.37      138.60      9.43 o 
  11   3   7      989.02      931.74     22.85 o 
  12   3   7        6.17       20.93      6.82 o 
  13   3   7      450.48      415.72     14.86 o 
 -14   4   7       73.89      117.56     12.62 o 
 -13   4   7       60.64       79.39     10.84 o 
 -12   4   7      541.71      539.32     18.92 o 
 -11   4   7       24.22       12.46      7.25 o 
 -10   4   7      305.16      253.48     10.95 o 
  -9   4   7      100.46       88.86      7.49 o 
  -8   4   7       71.89       78.79      9.19 o 
  -7   4   7        0.01       -2.95      5.41 o 
  -6   4   7       73.38       87.12      4.19 o 
  -5   4   7      402.26      400.67      7.81 o 
  -4   4   7      261.38      270.34      6.18 o 
  -3   4   7     2873.94     3162.96     35.21 o 
  -2   4   7      135.09      126.71      3.85 o 
  -1   4   7      395.68      414.42     13.09 o 
   0   4   7      179.23      182.92      4.35 o 
   1   4   7        0.44       10.62      2.84 o 
   2   4   7       67.89       92.25      4.22 o 
   3   4   7       25.47       30.35      3.43 o 
   4   4   7      240.93      253.11      5.25 o 
   5   4   7      299.67      326.16      6.17 o 
   6   4   7      698.94      697.74     11.71 o 
   7   4   7        0.21        2.81      5.50 o 
   8   4   7      724.59      697.61     21.69 o 
   9   4   7      206.49      199.44     13.57 o 
  10   4   7        2.18        3.17      5.32 o 
  11   4   7       31.28       19.04     13.09 o 
  12   4   7      159.30      160.62     17.85 o 
  13   4   7       12.50       13.09     13.09 o 
 -13   5   7      487.88      503.74     41.64 o 
 -12   5   7       36.51       30.05      9.65 o 
 -11   5   7        6.65       17.09      7.49 o 
 -10   5   7       46.70       54.56      7.70 o 
  -9   5   7        3.80       -5.93      6.11 o 
  -8   5   7      316.50      339.58     11.43 o 
  -7   5   7      191.81      189.09      9.14 o 
  -6   5   7      463.79      497.04      9.97 o 
  -5   5   7       79.69      103.06      3.74 o 
  -4   5   7      244.75      235.56      5.39 o 
  -3   5   7     1235.52     1238.05     15.10 o 
  -2   5   7      421.78      394.49      8.14 o 
  -1   5   7       24.97       24.05      2.94 o 
   0   5   7     1944.89     2035.64     23.03 o 
   1   5   7      164.84      175.81      4.92 o 
   2   5   7     2388.94     2459.04     30.31 o 
   3   5   7      159.91      165.38      4.97 o 
   4   5   7      272.48      253.58      5.84 o 
   5   5   7       81.15       82.75     10.11 o 
   6   5   7       78.07       98.03      9.14 o 
   7   5   7     2135.32     1986.76     43.32 o 
   8   5   7       27.61       24.39     10.11 o 
   9   5   7      931.26      826.77     23.97 o 
  10   5   7       46.78       45.88     10.10 o 
  11   5   7      407.09      458.06     26.17 o 
  12   5   7      173.69      172.52     19.04 o 
  13   5   7       22.81       21.42     14.28 o 
 -13   6   7       71.33      106.09     12.54 o 
 -12   6   7      225.33      235.80     16.06 o 
 -11   6   7      192.84      203.15     18.44 o 
 -10   6   7        8.80        7.44      7.08 o 
  -9   6   7       11.98       -4.97      7.34 o 
  -8   6   7      437.79      399.16      9.01 o 
  -7   6   7      287.30      288.93      7.49 o 
  -6   6   7       99.04      108.57      8.67 o 
  -5   6   7      219.71      224.33      6.04 o 
  -4   6   7       40.33       43.00      3.57 o 
  -3   6   7     1006.91     1052.92     16.17 o 
  -2   6   7       66.60       88.30      4.39 o 
  -1   6   7     1411.59     1526.42     20.00 o 
   0   6   7      817.38      885.15     12.76 o 
   1   6   7      474.09      490.66      9.18 o 
   2   6   7      731.09      740.31     10.86 o 
   3   6   7      387.83      341.79      7.07 o 
   4   6   7       61.65       73.29      8.41 o 
   5   6   7      790.30      791.20     21.87 o 
   6   6   7      685.53      681.75     20.19 o 
   7   6   7      631.93      657.90     20.60 o 
   8   6   7      495.60      471.05     18.07 o 
   9   6   7        0.53        5.78      8.80 o 
  10   6   7      393.56      405.37     23.20 o 
  11   6   7       62.22       51.16     15.47 o 
  12   6   7        7.59       23.80     15.47 o 
 -12   7   7       31.23       27.19     11.69 o 
 -11   7   7        6.43        3.73      7.94 o 
 -10   7   7       37.83       30.08      8.39 o 
  -9   7   7     1020.13      950.71     26.94 o 
  -8   7   7       80.08       76.42      7.87 o 
  -7   7   7      116.26      105.90      7.70 o 
  -6   7   7       18.65       20.63      3.75 o 
  -5   7   7       41.10       39.83      4.33 o 
  -4   7   7       41.90       48.38      6.82 o 
  -3   7   7       70.47       68.17      5.95 o 
  -2   7   7      519.47      537.32     12.04 o 
  -1   7   7      309.78      309.81      7.87 o 
   0   7   7       73.63       55.13      4.81 o 
   1   7   7       28.15       23.32      5.71 o 
   2   7   7      114.30      102.02      7.22 o 
   3   7   7       37.89       47.14      3.48 o 
   4   7   7      204.61      228.77     12.18 o 
   5   7   7       11.40       17.78     12.49 o 
   6   7   7       71.76       81.09     12.49 o 
   7   7   7     1387.54     1403.52     54.73 o 
   8   7   7        2.60       -2.55      8.80 o 
   9   7   7        1.93       -1.19     13.68 o 
  10   7   7       90.96      108.41     12.54 o 
  11   7   7       76.49       74.48     11.78 o 
  12   7   7        0.29       16.66     14.28 o 
 -11   8   7       29.27       34.08     16.66 o 
 -10   8   7      232.82      245.56     15.98 o 
  -9   8   7      285.96      253.01     12.04 o 
  -8   8   7      113.77      111.26      8.57 o 
  -7   8   7      111.37      106.71      8.89 o 
  -6   8   7      269.79      276.62     20.61 o 
  -5   8   7        0.16       -1.05      4.03 o 
  -4   8   7      148.00      133.80      6.78 o 
  -3   8   7      179.94      170.81      8.01 o 
  -2   8   7        0.35       -4.58     10.11 o 
  -1   8   7      113.59      114.53      7.57 o 
   0   8   7       45.49       38.87      6.27 o 
   1   8   7      590.19      568.05     15.07 o 
   2   8   7      279.20      264.61      8.53 o 
   3   8   7       50.06       53.69      7.96 o 
   4   8   7       59.77       69.19      9.25 o 
   5   8   7        0.01       12.77      7.96 o 
   6   8   7      188.55      186.62     17.25 o 
   7   8   7      115.87      117.79     12.18 o 
   8   8   7       34.41       38.15     10.10 o 
   9   8   7      142.89      164.11     13.86 o 
  10   8   7       26.54       55.13     11.69 o 
  11   8   7      202.95      209.19     15.98 o 
 -11   9   7        3.44       14.45     11.33 o 
 -10   9   7       54.52       58.99     16.66 o 
  -9   9   7       21.47       10.71     16.66 o 
  -8   9   7      215.12      218.18     14.70 o 
  -7   9   7      702.89      666.27     30.93 o 
  -6   9   7       46.41       41.64     11.90 o 
  -5   9   7       97.11      110.65     14.28 o 
  -4   9   7        3.45        2.20      9.52 o 
  -3   9   7      568.19      536.86     15.41 o 
  -2   9   7       57.52       55.67      7.11 o 
  -1   9   7      672.46      677.58     17.67 o 
   0   9   7        0.03        0.68      5.71 o 
   1   9   7      719.17      687.82     20.23 o 
   2   9   7       17.43       17.34      5.95 o 
   3   9   7       11.94       17.85      9.52 o 
   4   9   7       64.12       54.73     13.09 o 
   5   9   7      277.34      288.07     15.55 o 
   6   9   7      483.16      520.04     19.76 o 
   7   9   7      372.56      379.45     18.07 o 
   8   9   7       37.44       41.48     10.49 o 
   9   9   7      134.93      144.81     23.20 o 
  10   9   7       58.33       82.52     14.28 o 
 -10  10   7      447.76      483.05     29.74 o 
  -9  10   7      202.54      208.21     21.42 o 
  -8  10   7        9.73       -7.14     14.28 o 
  -7  10   7        0.55      -11.90     13.09 o 
  -6  10   7       15.24       20.23     13.09 o 
  -5  10   7       24.61       22.61     11.90 o 
  -4  10   7       36.49       46.09      6.12 o 
  -3  10   7        4.83       13.33      7.73 o 
  -2  10   7        2.02        3.94      6.57 o 
  -1  10   7      102.97       90.17      7.96 o 
   0  10   7      121.47      104.22      7.96 o 
   1  10   7       36.72       26.82      6.54 o 
   2  10   7      102.15      101.38     11.90 o 
   3  10   7        0.07       -2.38      9.52 o 
   4  10   7       53.78       28.55     11.90 o 
   5  10   7       71.83       93.99     15.47 o 
   6  10   7      276.55      320.05     23.80 o 
   7  10   7       11.14       33.31     15.47 o 
   8  10   7       27.56       21.42     15.47 o 
   9  10   7       12.38        3.57     14.28 o 
  -8  11   7       15.84        9.52     15.47 o 
  -7  11   7       15.62       -5.95     14.28 o 
  -6  11   7       14.38       27.36     13.09 o 
  -5  11   7      535.30      518.74     26.17 o 
  -4  11   7        1.11        7.14     11.90 o 
  -3  11   7       30.17       37.72      7.03 o 
  -2  11   7        3.25       -0.45      6.57 o 
  -1  11   7       83.93       90.18     21.42 o 
   0  11   7       66.57       55.40      7.11 o 
   1  11   7      171.95      164.15      9.14 o 
   2  11   7       11.08       22.61     10.71 o 
   3  11   7       72.70       91.61     14.28 o 
   4  11   7       48.75       33.31     11.90 o 
   5  11   7      287.18      291.49     21.42 o 
   6  11   7       41.46       41.64     14.28 o 
   7  11   7      276.46      291.49     23.80 o 
   8  11   7      446.38      461.63     29.74 o 
  -6  12   7        8.63       15.47     13.09 o 
  -5  12   7        6.30       -1.19     13.09 o 
  -4  12   7       25.68       27.36     14.28 o 
  -3  12   7       72.53       66.63     14.28 o 
  -2  12   7       74.79       78.27     16.06 o 
  -1  12   7      133.20      138.41      9.65 o 
   0  12   7      759.39      810.45     27.96 o 
   1  12   7        0.00       -1.67      6.54 o 
   2  12   7       13.09        0.00     11.90 o 
   3  12   7        7.11       15.47     11.90 o 
   4  12   7      249.43      264.13     21.42 o 
   5  12   7       26.97        8.33     13.09 o 
   6  12   7      105.49      110.65     17.85 o 
  -4  13   7        0.06       13.09     13.09 o 
  -3  13   7       19.00       -5.95     11.90 o 
  -2  13   7        2.39       -5.32      6.82 o 
  -1  13   7        0.44        0.59      7.57 o 
   0  13   7       12.98       27.10      7.43 o 
   1  13   7        5.34        2.38     11.90 o 
   2  13   7        0.03        2.38     11.90 o 
   3  13   7        1.58       20.23     13.09 o 
 -14   0   8        7.90        1.19     10.71 o 
 -13   0   8       25.95       33.31     11.90 o 
 -12   0   8        0.02       -1.19     10.71 o 
 -11   0   8      270.67      233.19     17.85 o 
 -10   0   8      266.88      229.63     16.66 o 
  -9   0   8     2061.11     2090.34     44.16 o 
  -8   0   8      369.01      386.67     19.04 o 
  -7   0   8       26.31       35.69      9.52 o 
  -6   0   8      184.22      203.45     13.09 o 
  -5   0   8     5066.79     5445.31     83.56 o 
  -4   0   8       28.04       21.85      4.32 o 
  -3   0   8     2217.50     2216.42     55.55 o 
  -2   0   8      645.36      687.24     20.23 o 
  -1   0   8      258.48      198.00     22.01 o 
   0   0   8     6581.49     6509.22    171.33 o 
   1   0   8      102.41      104.70      8.33 o 
   2   0   8     3022.81     2982.86     57.21 o 
   3   0   8     3170.20     3189.77     86.85 o 
   4   0   8     4841.51     5537.18    147.53 o 
   5   0   8      138.28      132.98      7.57 o 
   6   0   8      428.31      456.37     13.46 o 
   7   0   8       56.44       37.49      5.89 o 
   8   0   8      300.53      320.05     17.85 o 
   9   0   8      276.98      293.87     16.66 o 
  10   0   8      383.55      326.00     19.04 o 
  11   0   8      168.40      128.50     14.28 o 
  12   0   8      227.72      197.50     16.66 o 
  13   0   8      380.36      396.19     22.61 o 
  14   0   8        4.03       -2.38     11.90 o 
 -14   1   8       72.41       63.82     11.32 o 
 -13   1   8        6.93        8.33      7.29 o 
 -12   1   8       31.09       37.88      6.80 o 
 -11   1   8      323.44      265.34     12.62 o 
 -10   1   8      316.07      276.11     11.78 o 
  -9   1   8      867.47      843.28     15.31 o 
  -8   1   8       44.54       48.47      4.89 o 
  -7   1   8      251.62      287.68      7.70 o 
  -6   1   8        5.65       11.53      3.83 o 
  -5   1   8      757.96      794.54     19.75 o 
  -4   1   8     1796.50     1903.40     27.65 o 
  -3   1   8       25.06       25.61      5.15 o 
  -2   1   8     2929.22     2952.92     46.71 o 
  -1   1   8      150.97      153.47      5.18 o 
   0   1   8     3976.57     3832.26     50.70 o 
   1   1   8      779.29      792.00     14.18 o 
   2   1   8     1002.28      953.38     21.03 o 
   3   1   8     1413.47     1494.87     29.88 o 
   4   1   8      132.09      134.48      5.03 o 
   5   1   8     1875.41     2154.19     30.48 o 
   6   1   8       56.07       52.67      5.25 o 
   7   1   8      136.37      122.66      6.39 o 
   8   1   8       12.35       17.17      5.01 o 
   9   1   8     1234.70     1156.11     26.49 o 
  10   1   8      111.24      125.32      9.14 o 
  11   1   8       11.37       26.31      7.43 o 
  12   1   8      314.09      304.96     13.38 o 
  13   1   8        4.75        5.89      7.96 o 
 -14   2   8      151.37      141.28      9.26 o 
 -13   2   8       70.01       77.84      8.81 o 
 -12   2   8      108.15      102.55     12.11 o 
 -11   2   8      130.46      109.74      7.70 o 
 -10   2   8      317.78      298.34      9.15 o 
  -9   2   8       22.30       18.97      4.83 o 
  -8   2   8       66.38       58.17      5.43 o 
  -7   2   8      615.96      641.91     13.51 o 
  -6   2   8      226.85      251.18      5.94 o 
  -5   2   8     2435.69     2584.47     32.24 o 
  -4   2   8       17.07       26.71      3.99 o 
  -3   2   8      571.37      582.11      9.25 o 
  -2   2   8      364.46      383.72      7.83 o 
  -1   2   8     4461.59     4386.70     58.12 o 
   0   2   8      103.66      111.79      3.82 o 
   1   2   8     1181.56     1133.88     16.61 o 
   2   2   8      892.91     1058.22     16.03 o 
   3   2   8      624.00      683.72     13.23 o 
   4   2   8     3153.07     3380.83     45.79 o 
   5   2   8      110.29      132.20      5.32 o 
   6   2   8       22.16       32.73      4.04 o 
   7   2   8       18.80       14.87      4.90 o 
   8   2   8      473.63      411.92     12.68 o 
   9   2   8       15.72       20.07      6.27 o 
  10   2   8       85.73      111.36      8.92 o 
  11   2   8      498.17      512.79     16.26 o 
  12   2   8        1.03        8.19      7.11 o 
  13   2   8       24.74       27.53      8.57 o 
 -14   3   8       12.57       20.18      9.99 o 
 -13   3   8        4.23       -1.78     14.87 o 
 -12   3   8        7.49       -4.16      8.41 o 
 -11   3   8       20.44       27.05      9.74 o 
 -10   3   8      680.40      682.69     16.88 o 
  -9   3   8      234.24      202.74     11.05 o 
  -8   3   8      541.25      500.90     13.05 o 
  -7   3   8       41.65       41.50      5.93 o 
  -6   3   8      333.37      319.34      8.97 o 
  -5   3   8       38.18       39.02      3.56 o 
  -4   3   8      395.57      426.13      7.85 o 
  -3   3   8        1.47        1.27      3.01 o 
  -2   3   8      811.75      848.68     11.89 o 
  -1   3   8     1217.17     1192.68     20.12 o 
   0   3   8      222.91      253.39      6.18 o 
   1   3   8       72.24       83.01      3.48 o 
   2   3   8        0.18       -0.25      2.29 o 
   3   3   8     4441.98     4781.58     63.93 o 
   4   3   8     1365.02     1436.18     18.68 o 
   5   3   8      542.54      583.13     10.70 o 
   6   3   8       33.86       28.15      4.56 o 
   7   3   8        0.04       -1.19      4.77 o 
   8   3   8      145.39      131.71      7.35 o 
   9   3   8      108.74       97.77      6.78 o 
  10   3   8      296.72      292.60     11.42 o 
  11   3   8       55.49       59.30      7.70 o 
  12   3   8      106.04       91.98      8.57 o 
  13   3   8       92.26       87.71      8.80 o 
 -14   4   8      369.25      423.56     27.36 o 
 -13   4   8       71.92       67.23     10.94 o 
 -12   4   8        0.00        0.00     16.66 o 
 -11   4   8      266.19      229.08     13.05 o 
 -10   4   8      785.23      733.74     24.88 o 
  -9   4   8       19.80       26.74      6.80 o 
  -8   4   8        0.48        1.97      5.60 o 
  -7   4   8      174.68      169.21      8.45 o 
  -6   4   8       28.13       32.21      3.84 o 
  -5   4   8       29.39       27.65      3.44 o 
  -4   4   8      103.94      115.73      4.37 o 
  -3   4   8       12.80        8.65      2.69 o 
  -2   4   8       10.36        8.18      2.93 o 
  -1   4   8      414.22      368.25      7.38 o 
   0   4   8       25.69       28.66      2.32 o 
   1   4   8       11.34       19.09      3.58 o 
   2   4   8     1377.81     1346.43     19.60 o 
   3   4   8      126.65      123.44      4.83 o 
   4   4   8      290.84      313.82      6.92 o 
   5   4   8        0.54        2.09      2.65 o 
   6   4   8       58.31       78.85      4.33 o 
   7   4   8       28.29       25.34      4.76 o 
   8   4   8      251.41      251.20      8.27 o 
   9   4   8       11.82       11.03      5.68 o 
  10   4   8      636.17      612.80     18.44 o 
  11   4   8      192.95      155.86     17.85 o 
  12   4   8      170.67      146.34     17.85 o 
  13   4   8        5.15       -1.19     13.09 o 
 -13   5   8      166.33      163.29     13.86 o 
 -12   5   8      256.79      260.77     15.07 o 
 -11   5   8       89.76      108.15      9.37 o 
 -10   5   8       33.75       47.99      7.49 o 
  -9   5   8        3.74        7.96      6.30 o 
  -8   5   8       90.60       86.93      7.49 o 
  -7   5   8      431.49      445.97     13.02 o 
  -6   5   8        3.13        3.27      3.93 o 
  -5   5   8        0.69       -0.66      3.17 o 
  -4   5   8       60.45       66.91      3.55 o 
  -3   5   8      100.48      100.22      4.26 o 
  -2   5   8       98.96       97.01      4.29 o 
  -1   5   8       22.57       35.91      3.00 o 
   0   5   8     1173.88     1141.89     14.92 o 
   1   5   8     1633.06     1720.82     22.02 o 
   2   5   8      100.05       82.62      3.51 o 
   3   5   8      488.05      521.66     12.36 o 
   4   5   8        2.78        8.41      4.12 o 
   5   5   8       51.12       51.18      3.27 o 
   6   5   8      552.05      531.60     22.61 o 
   7   5   8       43.11       28.93      7.57 o 
   8   5   8        5.33        2.97      8.41 o 
   9   5   8        1.89       -1.78      8.41 o 
  10   5   8      553.41      542.37     24.99 o 
  11   5   8       13.16        0.00     13.09 o 
  12   5   8       76.20       72.58     16.66 o 
 -13   6   8       71.15       62.15     11.69 o 
 -12   6   8        0.01        0.55      9.99 o 
 -11   6   8      134.22      154.67     10.26 o 
 -10   6   8        8.83       12.04      7.49 o 
  -9   6   8       36.79       33.83      4.81 o 
  -8   6   8       72.27       63.65      4.58 o 
  -7   6   8      585.06      583.67     12.02 o 
  -6   6   8        4.51        3.78      4.12 o 
  -5   6   8       25.39       30.48      4.20 o 
  -4   6   8      189.69      225.18      7.46 o 
  -3   6   8      216.16      224.42      6.61 o 
  -2   6   8      400.59      391.03      8.58 o 
  -1   6   8      840.89      907.11     12.68 o 
   0   6   8      167.42      151.85      6.08 o 
   1   6   8        0.07        3.51      3.32 o 
   2   6   8      289.34      313.50      7.91 o 
   3   6   8       25.11       29.46      3.29 o 
   4   6   8      350.17      354.39     14.90 o 
   5   6   8      484.38      532.59     36.88 o 
   6   6   8        0.58      -15.14      7.57 o 
   7   6   8      158.56      149.34     11.33 o 
   8   6   8        1.66       10.42      8.80 o 
   9   6   8      100.56       96.48     11.33 o 
  10   6   8       10.97       18.89     10.49 o 
  11   6   8       30.63       39.26     14.28 o 
  12   6   8      233.01      261.75     23.80 o 
 -12   7   8       85.60       96.56     13.02 o 
 -11   7   8       36.16       33.22      8.57 o 
 -10   7   8       56.59       48.01      9.35 o 
  -9   7   8      177.07      165.40     12.61 o 
  -8   7   8      118.38      108.91      8.57 o 
  -7   7   8       11.94       11.23      3.80 o 
  -6   7   8       39.46       36.54      5.57 o 
  -5   7   8      169.62      180.24      6.61 o 
  -4   7   8      231.25      241.67      8.75 o 
  -3   7   8       12.51       16.92      9.52 o 
  -2   7   8       52.90       44.77      5.23 o 
  -1   7   8      148.82      162.78      8.93 o 
   0   7   8        3.47        2.50      4.54 o 
   1   7   8      306.48      295.16     10.84 o 
   2   7   8       12.44       17.48      5.04 o 
   3   7   8      312.83      324.33      7.13 o 
   4   7   8       20.74       14.28      7.57 o 
   5   7   8       56.63       62.07     13.68 o 
   6   7   8      106.03      102.91      9.65 o 
   7   7   8        0.54        2.27      8.80 o 
   8   7   8      121.36      141.83     11.78 o 
   9   7   8      168.83      164.65     13.02 o 
  10   7   8       89.40       92.00     12.62 o 
  11   7   8       39.72       57.11     15.47 o 
 -11   8   8        4.06       -1.14     10.49 o 
 -10   8   8        9.54        8.92     10.10 o 
  -9   8   8       30.25       49.43      7.87 o 
  -8   8   8      112.72      134.11      9.09 o 
  -7   8   8      121.92      144.60     12.77 o 
  -6   8   8      152.43      171.28      6.19 o 
  -5   8   8      288.63      288.25      9.46 o 
  -4   8   8        0.36       -2.13      4.56 o 
  -3   8   8       54.53       62.89      6.57 o 
  -2   8   8        3.56        3.57      9.52 o 
  -1   8   8       59.20       57.71      6.73 o 
   0   8   8      473.89      478.67     20.82 o 
   1   8   8      217.69      199.34      9.14 o 
   2   8   8      864.81      873.16     16.97 o 
   3   8   8      142.04      143.01      9.87 o 
   4   8   8       28.45       25.86      7.96 o 
   5   8   8      240.00      226.69     12.62 o 
   6   8   8       57.75       57.00     14.87 o 
   7   8   8      306.90      354.42     29.74 o 
   8   8   8       40.95       53.60     10.49 o 
   9   8   8      366.41      370.20     18.45 o 
  10   8   8        1.89      -13.09     10.94 o 
  11   8   8       26.81       21.17     12.18 o 
 -10   9   8       15.18       11.81     10.84 o 
  -9   9   8       18.08        3.62     10.49 o 
  -8   9   8      103.95       77.33     16.66 o 
  -7   9   8       62.02       56.65      9.65 o 
  -6   9   8        6.83       13.09     13.09 o 
  -5   9   8       86.11       84.74      6.38 o 
  -4   9   8        4.66        4.08      5.71 o 
  -3   9   8       11.96       12.14      5.94 o 
  -2   9   8       22.84       24.83      6.27 o 
  -1   9   8       34.40       32.17      6.73 o 
   0   9   8       37.67       37.09     11.30 o 
   1   9   8      296.38      281.19     10.84 o 
   2   9   8        4.98       13.91      5.04 o 
   3   9   8       16.29        7.14      9.52 o 
   4   9   8        9.23        8.33     11.90 o 
   5   9   8        2.44       -3.57     11.90 o 
   6   9   8      627.57      602.44     50.57 o 
   7   9   8        1.29      -13.09     10.10 o 
   8   9   8       29.72       28.38     11.33 o 
   9   9   8      153.97      145.77     14.30 o 
  10   9   8        5.27      -10.34     10.84 o 
  -9  10   8        7.08       -9.52     14.28 o 
  -8  10   8      178.53      167.76     20.23 o 
  -7  10   8       80.64       92.80     16.66 o 
  -6  10   8      253.27      193.93     17.85 o 
  -5  10   8      108.77       76.15     13.09 o 
  -4  10   8        2.88        5.00      5.94 o 
  -3  10   8        1.73        0.00      5.94 o 
  -2  10   8      293.64      302.13     11.69 o 
  -1  10   8       89.25       87.65      8.33 o 
   0  10   8        8.51        6.82      6.27 o 
   1  10   8        5.82       -0.51      5.71 o 
   2  10   8       59.37       67.80     12.49 o 
   3  10   8       22.03        1.19      9.52 o 
   4  10   8        0.00       10.71     10.71 o 
   5  10   8      124.68      116.60     16.66 o 
   6  10   8       73.81       77.33     16.66 o 
   7  10   8      154.93      170.14     19.04 o 
   8  10   8       12.98       19.04     15.47 o 
   9  10   8        6.23        5.95     15.47 o 
  -8  11   8       56.69       33.31     15.47 o 
  -7  11   8       36.68       32.12     14.28 o 
  -6  11   8        1.68        2.38     11.90 o 
  -5  11   8       80.66       65.44     14.28 o 
  -4  11   8       90.98       49.97     13.09 o 
  -3  11   8       43.46       39.70      6.82 o 
  -2  11   8        1.91        6.79      7.11 o 
  -1  11   8      220.71      204.26     10.94 o 
   0  11   8       16.31       10.64      7.11 o 
   1  11   8      230.40      225.89     11.15 o 
   2  11   8      242.79      266.51     19.04 o 
   3  11   8       53.38       42.83     11.90 o 
   4  11   8       87.11       93.99     14.28 o 
   5  11   8      138.80      129.68     16.66 o 
   6  11   8       52.62       63.06     15.47 o 
   7  11   8        1.33        0.00     13.09 o 
  -6  12   8      214.99      234.38     20.23 o 
  -5  12   8        3.31       14.28     13.09 o 
  -4  12   8       25.12       24.99     13.09 o 
  -3  12   8        4.38       -0.77     12.49 o 
  -2  12   8      518.94      514.96     16.26 o 
  -1  12   8       95.55       96.50      9.25 o 
   0  12   8        0.76        4.90      7.11 o 
   1  12   8        5.08        6.69      6.12 o 
   2  12   8        0.42        7.14     11.90 o 
   3  12   8        9.93       10.71     13.09 o 
   4  12   8       57.82       52.35     14.28 o 
   5  12   8       93.10       83.28     15.47 o 
   6  12   8        7.36       14.28     14.28 o 
  -3  13   8       43.49       52.35     14.28 o 
  -2  13   8       14.92        8.82      7.11 o 
  -1  13   8       31.90       23.92      8.92 o 
   0  13   8       51.05       55.55     16.66 o 
   1  13   8        2.78      -10.71     11.90 o 
   2  13   8        0.09       10.71     13.09 o 
   3  13   8        5.08       22.61     14.28 o 
 -14   1   9      106.14      112.93     16.66 o 
 -13   1   9       13.37       20.82      7.08 o 
 -12   1   9        4.10       -1.31      6.39 o 
 -11   1   9       74.64       72.10      9.70 o 
 -10   1   9        4.66       -3.53      5.41 o 
  -9   1   9       34.16       31.07      5.14 o 
  -8   1   9       17.69       16.57      4.10 o 
  -7   1   9       94.33       90.75      5.26 o 
  -6   1   9       31.61       39.76      7.41 o 
  -5   1   9      207.50      219.94      6.82 o 
  -4   1   9     1692.70     1685.18     19.83 o 
  -3   1   9     1996.20     2068.16     25.86 o 
  -2   1   9     1893.81     1964.36     27.66 o 
  -1   1   9     1281.22     1361.85     19.46 o 
   0   1   9       40.18       42.19      4.01 o 
   1   1   9      313.75      301.08      8.24 o 
   2   1   9       19.26       17.60      6.54 o 
   3   1   9      126.90      108.51      4.43 o 
   4   1   9      111.86      109.88      4.89 o 
   5   1   9        0.00       -0.49      3.23 o 
   6   1   9       11.01       10.05      4.32 o 
   7   1   9       49.29       71.66      6.38 o 
   8   1   9      268.45      275.78      9.57 o 
   9   1   9       18.14       20.82      6.73 o 
  10   1   9      126.18      123.68      8.80 o 
  11   1   9        0.35       11.08      7.96 o 
  12   1   9       18.00        2.57      7.96 o 
  13   1   9       21.68       40.89     12.49 o 
 -14   2   9       41.70       55.61     17.25 o 
 -13   2   9      117.12      133.62      9.34 o 
 -12   2   9        1.50        2.19      6.11 o 
 -11   2   9       71.70       55.72      6.80 o 
 -10   2   9       19.90       12.40      5.18 o 
  -9   2   9        0.77       -3.97      4.96 o 
  -8   2   9        5.11        4.08      4.56 o 
  -7   2   9       21.63       24.22      4.02 o 
  -6   2   9        1.10        4.24      3.99 o 
  -5   2   9      157.16      165.49      6.08 o 
  -4   2   9     1571.31     1616.71     20.96 o 
  -3   2   9      569.24      576.50     17.90 o 
  -2   2   9     3547.27     3568.68     55.64 o 
  -1   2   9        0.53       -1.52      2.99 o 
   0   2   9      765.58      821.52     12.57 o 
   1   2   9        8.01       17.64      3.58 o 
   2   2   9     3116.39     3346.92     55.08 o 
   3   2   9       21.39       26.78      7.71 o 
   4   2   9     1116.26     1149.41     19.06 o 
   5   2   9       73.49       72.06      4.43 o 
   6   2   9        9.19       25.30      6.18 o 
   7   2   9      141.50      124.78      6.80 o 
   8   2   9       70.36       70.11      5.75 o 
   9   2   9        0.68       -1.19      5.89 o 
  10   2   9       49.14       42.82      7.11 o 
  11   2   9       10.38       15.40      8.92 o 
  12   2   9        0.65       -0.40      7.43 o 
  13   2   9      130.93      140.39     10.29 o 
 -14   3   9       11.02       -5.95     13.09 o 
 -13   3   9        6.92        0.43     14.87 o 
 -12   3   9       61.82       70.19     20.23 o 
 -11   3   9      178.26      167.70     12.18 o 
 -10   3   9       49.84       60.34      7.99 o 
  -9   3   9       39.11       41.32      7.30 o 
  -8   3   9      107.50      130.54      7.99 o 
  -7   3   9      168.49      169.73     11.87 o 
  -6   3   9       97.01      100.10      5.22 o 
  -5   3   9       88.15       91.12      4.26 o 
  -4   3   9       63.02       75.91      4.10 o 
  -3   3   9      544.68      491.47      8.59 o 
  -2   3   9        8.70        7.90      2.86 o 
  -1   3   9     1469.58     1468.28     18.93 o 
   0   3   9       80.96       71.43      3.45 o 
   1   3   9     4111.89     4237.07     50.52 o 
   2   3   9       83.96       86.50      3.69 o 
   3   3   9       54.24       43.90      3.69 o 
   4   3   9      128.50      142.65      5.82 o 
   5   3   9      183.31      173.52      6.23 o 
   6   3   9        1.53       -8.07      4.31 o 
   7   3   9       77.05       70.95      6.05 o 
   8   3   9      360.02      348.41     10.89 o 
   9   3   9      104.04      106.14      6.93 o 
  10   3   9        2.08        0.67     10.11 o 
  11   3   9       21.04       11.83      6.82 o 
  12   3   9      134.26      106.01     11.30 o 
  13   3   9      125.46      133.49      9.68 o 
 -13   4   9        4.97       -2.06     16.06 o 
 -12   4   9      212.32      240.48     14.30 o 
 -11   4   9       27.62       42.21      9.25 o 
 -10   4   9       30.98       25.77     13.56 o 
  -9   4   9      105.57      110.61      8.24 o 
  -8   4   9       42.24       41.48      7.53 o 
  -7   4   9      122.96      122.15      8.51 o 
  -6   4   9       56.59       62.07      6.39 o 
  -5   4   9        0.44        2.59      3.31 o 
  -4   4   9       67.17       72.20      4.18 o 
  -3   4   9     1176.32     1167.72     14.56 o 
  -2   4   9       21.78       23.09      2.75 o 
  -1   4   9     1864.40     1979.02     31.55 o 
   0   4   9     3143.04     3275.68     39.65 o 
   1   4   9      156.36      143.60      4.75 o 
   2   4   9     1054.65     1038.05     13.91 o 
   3   4   9       31.99       29.95      2.52 o 
   4   4   9      348.80      334.27      7.75 o 
   5   4   9      246.07      273.26     13.63 o 
   6   4   9      186.47      194.08      7.82 o 
   7   4   9        9.12        9.00      4.56 o 
   8   4   9       16.18       17.72      6.48 o 
   9   4   9      510.09      487.16     17.54 o 
  10   4   9        0.59       -9.12     13.68 o 
  11   4   9        5.88       -2.38     13.09 o 
  12   4   9        3.36       11.90     14.28 o 
  13   4   9      159.19      168.95     19.04 o 
 -13   5   9       60.18       34.50     10.94 o 
 -12   5   9        0.54       23.74     14.87 o 
 -11   5   9       39.20       58.87     10.79 o 
 -10   5   9       31.73       36.46      7.49 o 
  -9   5   9       61.31       67.57      9.31 o 
  -8   5   9        9.40        9.42      5.93 o 
  -7   5   9       57.26       58.03      6.80 o 
  -6   5   9      264.02      281.55      9.67 o 
  -5   5   9      340.00      334.77      8.59 o 
  -4   5   9        4.27        1.64      3.10 o 
  -3   5   9     1120.00     1114.56     14.24 o 
  -2   5   9      208.37      227.58      6.29 o 
  -1   5   9       56.22       73.42      3.48 o 
   0   5   9       32.12       31.71      2.57 o 
   1   5   9        3.35       10.96      3.09 o 
   2   5   9      137.11      143.76      6.18 o 
   3   5   9      684.92      761.28     12.81 o 
   4   5   9        0.22        0.89      2.96 o 
   5   5   9      862.97      876.47     14.24 o 
   6   5   9       26.45       20.63      4.95 o 
   7   5   9        2.53       -1.19      8.33 o 
   8   5   9       26.41       21.87      8.80 o 
   9   5   9       76.31       60.89     10.10 o 
  10   5   9       52.09       62.84     14.28 o 
  11   5   9        6.03        1.19     13.09 o 
  12   5   9      349.60      298.63     23.80 o 
 -13   6   9       35.13       35.69     16.66 o 
 -12   6   9       70.58       70.57     11.33 o 
 -11   6   9      193.58      236.23     12.04 o 
 -10   6   9        0.26        2.76      4.61 o 
  -9   6   9       24.27       18.05      7.56 o 
  -8   6   9      110.36      101.63      5.79 o 
  -7   6   9       25.57       22.96      4.76 o 
  -6   6   9       27.48       27.18      4.85 o 
  -5   6   9       66.60       50.25      4.64 o 
  -4   6   9      124.45      100.14      5.55 o 
  -3   6   9       83.36       82.29      5.41 o 
  -2   6   9      843.32      859.59     16.46 o 
  -1   6   9       23.16       28.78      3.06 o 
   0   6   9      330.51      319.77      8.01 o 
   1   6   9      138.86      156.29      5.78 o 
   2   6   9      563.83      584.84     10.58 o 
   3   6   9      166.57      172.92      7.90 o 
   4   6   9       44.58       41.86      3.37 o 
   5   6   9        1.14        0.00     14.28 o 
   6   6   9      489.66      456.37     16.39 o 
   7   6   9       50.13       51.41      9.25 o 
   8   6   9       68.78       71.40     10.10 o 
   9   6   9      246.91      235.25     14.30 o 
  10   6   9       72.58       80.52     17.25 o 
  11   6   9       46.15       48.78     14.28 o 
  12   6   9       97.65       97.56     17.85 o 
 -12   7   9       46.81       51.56      9.46 o 
 -11   7   9       36.87       50.00      8.68 o 
 -10   7   9        0.12       -3.08      7.49 o 
  -9   7   9        0.71       -1.78      6.62 o 
  -8   7   9       29.46       26.78      4.46 o 
  -7   7   9       10.95        2.32      4.43 o 
  -6   7   9       39.61       36.35      4.85 o 
  -5   7   9       44.76       44.25      4.83 o 
  -4   7   9       53.99       66.63      6.73 o 
  -3   7   9        1.22        1.02      5.71 o 
  -2   7   9     1565.67     1524.15     36.47 o 
  -1   7   9       48.93       48.32      3.37 o 
   0   7   9      248.13      245.95      8.45 o 
   1   7   9      111.72      108.29      7.43 o 
   2   7   9      370.97      365.62     10.85 o 
   3   7   9       16.10       11.30      4.07 o 
   4   7   9        7.48        5.88      7.11 o 
   5   7   9        7.78       13.09     10.71 o 
   6   7   9       98.38      103.37     10.49 o 
   7   7   9       12.74       20.82      8.92 o 
   8   7   9       10.52       44.77     10.49 o 
   9   7   9       96.47      116.56     25.58 o 
  10   7   9      171.21      223.04     15.55 o 
  11   7   9       11.25      -22.61     13.09 o 
 -11   8   9        0.34        1.59     11.33 o 
 -10   8   9        2.21       -6.55      7.65 o 
  -9   8   9       59.64       66.11     10.82 o 
  -8   8   9       20.52       13.33      7.35 o 
  -7   8   9      127.94      138.24     10.60 o 
  -6   8   9       40.96       46.53      4.58 o 
  -5   8   9       14.10        7.94      4.76 o 
  -4   8   9      558.32      536.70     13.12 o 
  -3   8   9      116.69      113.50      7.43 o 
  -2   8   9        3.44       -1.01      5.42 o 
  -1   8   9        0.54        5.95      5.89 o 
   0   8   9      125.64      112.37      7.96 o 
   1   8   9      197.10      194.62      9.14 o 
   2   8   9        0.17        5.27      4.31 o 
   3   8   9        9.50       10.69      4.08 o 
   4   8   9       12.43       23.40      8.80 o 
   5   8   9       22.53       38.19      8.80 o 
   6   8   9      107.87      127.18     11.33 o 
   7   8   9       18.02       12.41      9.65 o 
   8   8   9       50.90       46.21     10.94 o 
   9   8   9       94.95      116.74     13.68 o 
  10   8   9        0.94      -20.04     10.49 o 
 -10   9   9       95.65      137.14     14.30 o 
  -9   9   9        7.99       -8.33     14.28 o 
  -8   9   9        0.01      -10.71     13.09 o 
  -7   9   9        0.08       11.08      7.96 o 
  -6   9   9        6.38       -7.14     11.90 o 
  -5   9   9       84.83       78.12      7.03 o 
  -4   9   9        9.29        8.67      5.71 o 
  -3   9   9       77.37       76.00     11.30 o 
  -2   9   9      169.49      190.62     19.63 o 
  -1   9   9       16.86       17.85      7.14 o 
   0   9   9     1113.84     1104.69     25.20 o 
   1   9   9       38.92       32.12      6.57 o 
   2   9   9       64.24       64.70      6.57 o 
   3   9   9       98.60       90.97      6.27 o 
   4   9   9        0.31       -8.33     10.71 o 
   5   9   9      189.08      180.84     17.85 o 
   6   9   9       23.03       17.10      9.99 o 
   7   9   9        4.36       25.61      9.65 o 
   8   9   9        5.62        6.23     10.49 o 
   9   9   9       18.07       26.17     14.28 o 
  10   9   9       15.15       33.15     22.61 o 
  -9  10   9        3.97        0.00     15.47 o 
  -8  10   9       14.76       17.85     14.28 o 
  -7  10   9        4.94       11.90     14.28 o 
  -6  10   9       68.84       86.85     15.47 o 
  -5  10   9       36.40       72.58     13.09 o 
  -4  10   9       19.47       19.75      8.33 o 
  -3  10   9        6.10        6.40      6.57 o 
  -2  10   9       88.95       77.67      7.96 o 
  -1  10   9      205.55      189.72     10.49 o 
   0  10   9       84.50       76.94      7.96 o 
   1  10   9      493.94      496.37     32.72 o 
   2  10   9       44.76       46.40      6.27 o 
   3  10   9        7.05       -1.19     10.71 o 
   4  10   9        2.55        2.38     11.90 o 
   5  10   9       86.95       83.28     15.47 o 
   6  10   9        5.99       30.93     14.28 o 
   7  10   9        5.11      -14.28     14.28 o 
   8  10   9       52.41       14.28     15.47 o 
  -8  11   9        0.07       -2.38     14.28 o 
  -7  11   9       23.86       28.55     14.28 o 
  -6  11   9       15.39       19.04     13.09 o 
  -5  11   9       82.78       76.15     14.28 o 
  -4  11   9       28.00       21.87      6.54 o 
  -3  11   9        0.99       10.78      6.57 o 
  -2  11   9       30.39       33.61      7.43 o 
  -1  11   9       22.47       25.33      9.52 o 
   0  11   9       90.70      106.68     13.68 o 
   1  11   9       63.98       64.63      7.70 o 
   2  11   9       28.14        5.95     10.71 o 
   3  11   9       46.46       33.31     13.09 o 
   4  11   9       69.04       61.87     14.28 o 
   5  11   9       72.93       76.15     15.47 o 
   6  11   9        0.04      -26.17     13.09 o 
   7  11   9      243.00      230.82     22.61 o 
  -6  12   9       38.91       48.78     14.28 o 
  -5  12   9        0.73      -10.71     11.90 o 
  -4  12   9       49.83       51.16     14.28 o 
  -3  12   9       25.94        8.99      7.43 o 
  -2  12   9       83.20       79.07      8.80 o 
  -1  12   9      129.74      133.30     10.10 o 
   0  12   9        0.14        9.10     13.09 o 
   1  12   9      487.11      483.08     14.86 o 
   2  12   9        4.26        4.76     11.90 o 
   3  12   9       15.96        2.38     13.09 o 
   4  12   9       67.23       78.52     14.28 o 
   5  12   9      137.33      152.29     17.85 o 
  -3  13   9       78.93       66.63     14.28 o 
  -2  13   9       71.54       69.32     10.71 o 
  -1  13   9        1.10       -4.76     14.28 o 
   0  13   9      231.88      252.91     12.54 o 
   1  13   9       65.21       84.47     14.28 o 
   2  13   9       41.60       29.74     13.09 o 
 -14   0  10       11.39       29.74     13.09 o 
 -13   0  10      139.98      185.32     12.54 o 
 -12   0  10       13.94       15.47      8.41 o 
 -11   0  10       37.58       23.20      8.41 o 
 -10   0  10       34.35       24.75     10.11 o 
  -9   0  10      228.79      187.77     10.49 o 
  -8   0  10       85.93      122.55     13.09 o 
  -7   0  10      220.95      247.47     16.66 o 
  -6   0  10      144.48      110.48      6.18 o 
  -5   0  10       48.62       46.42      5.01 o 
  -4   0  10     5916.62     6210.30    101.73 o 
  -3   0  10       48.54       41.72      4.54 o 
  -2   0  10      696.95      889.61     53.54 o 
  -1   0  10      749.38      904.24     20.14 o 
   0   0  10        2.06       -1.19      7.14 o 
   1   0  10     1143.59     1305.18     39.26 o 
   2   0  10       24.01       29.00      5.05 o 
   3   0  10     4608.48     5014.54    101.13 o 
   4   0  10      585.54      618.68     22.61 o 
   5   0  10      175.06      177.28     13.09 o 
   6   0  10      173.42      149.91     11.90 o 
   7   0  10      157.42      133.42      8.41 o 
   8   0  10      399.44      365.26     19.04 o 
   9   0  10     1000.04      923.26     33.31 o 
  10   0  10       12.52       -3.57     10.71 o 
  11   0  10      269.92      285.54     19.04 o 
  12   0  10       32.49       19.04     11.90 o 
  13   0  10      636.09      767.40     32.12 o 
 -14   1  10      227.15      244.38     13.86 o 
 -13   1  10       38.11       34.67      7.65 o 
 -12   1  10      126.84      119.54      8.63 o 
 -11   1  10       60.47       62.35      7.08 o 
 -10   1  10       34.39       36.57      6.39 o 
  -9   1  10        6.40       11.13      5.03 o 
  -8   1  10       51.46       51.47      4.75 o 
  -7   1  10       11.24        1.27      4.29 o 
  -6   1  10        3.83        2.71      4.10 o 
  -5   1  10     1460.29     1488.80     22.30 o 
  -4   1  10      768.54      751.18     12.54 o 
  -3   1  10        3.81        2.62      3.19 o 
  -2   1  10        9.22        9.38      3.06 o 
  -1   1  10    15483.49    16772.09    257.73 o 
   0   1  10        1.65        3.91      3.73 o 
   1   1  10     2634.63     2869.44     45.79 o 
   2   1  10        6.53        2.08      2.91 o 
   3   1  10     1810.64     1899.73     27.06 o 
   4   1  10        8.24       16.44      3.69 o 
   5   1  10       19.47       24.67      3.83 o 
   6   1  10      508.89      496.95     11.64 o 
   7   1  10        0.25       -0.51      5.71 o 
   8   1  10       38.82       38.92     10.11 o 
   9   1  10      220.00      208.24     10.94 o 
  10   1  10      351.06      288.90     14.28 o 
  11   1  10       11.62       25.41     13.09 o 
  12   1  10       14.54        2.38      7.57 o 
  13   1  10       18.70       18.92     13.09 o 
 -14   2  10       20.45       27.15      9.14 o 
 -13   2  10       26.65       30.95      7.30 o 
 -12   2  10       16.91       15.55      6.80 o 
 -11   2  10      239.71      238.15     14.54 o 
 -10   2  10       56.70       62.48      6.80 o 
  -9   2  10       15.58       12.09      5.07 o 
  -8   2  10        0.05        3.24      4.59 o 
  -7   2  10      537.76      494.15      9.76 o 
  -6   2  10        1.50       -2.28      4.09 o 
  -5   2  10      126.50      104.83      4.88 o 
  -4   2  10        7.44       13.86      3.22 o 
  -3   2  10      258.06      285.56      7.42 o 
  -2   2  10     2155.39     2199.83     64.97 o 
  -1   2  10       18.88       27.41      2.86 o 
   0   2  10       36.87       45.22      3.61 o 
   1   2  10      143.26      174.35      8.41 o 
   2   2  10      301.70      272.44      8.19 o 
   3   2  10       30.36       35.35      5.81 o 
   4   2  10      101.57      102.99      4.83 o 
   5   2  10       63.53       46.04      4.43 o 
   6   2  10       35.61       40.22      4.41 o 
   7   2  10      969.55      864.53     17.57 o 
   8   2  10      395.93      360.87     10.66 o 
   9   2  10       95.12       84.42      8.33 o 
  10   2  10       23.93       23.96      7.73 o 
  11   2  10      115.58       99.24      9.14 o 
  12   2  10      138.53      170.70     11.90 o 
  13   2  10      168.85      155.72     10.84 o 
 -14   3  10      167.57      195.12     20.23 o 
 -13   3  10        6.76        4.16      9.25 o 
 -12   3  10       25.72       39.44      9.65 o 
 -11   3  10       16.12       19.77      8.80 o 
 -10   3  10       28.11       31.16      7.30 o 
  -9   3  10        4.83       -1.56      6.30 o 
  -8   3  10       14.35       28.02      6.62 o 
  -7   3  10        4.06       11.07      5.70 o 
  -6   3  10       65.04       53.79      4.96 o 
  -5   3  10      569.61      535.48     10.94 o 
  -4   3  10      280.59      297.59      6.89 o 
  -3   3  10     2835.61     3047.51     37.23 o 
  -2   3  10       40.24       44.97      4.10 o 
  -1   3  10       61.88       79.68      3.86 o 
   0   3  10        0.12       -0.87      1.73 o 
   1   3  10       40.48       50.66      3.29 o 
   2   3  10      204.49      207.48      6.09 o 
   3   3  10        2.37        5.22      3.32 o 
   4   3  10     1361.06     1418.00     24.96 o 
   5   3  10      381.84      387.24      8.88 o 
   6   3  10      157.91      135.39      8.47 o 
   7   3  10        2.78       -2.22      5.04 o 
   8   3  10      231.68      217.45      9.88 o 
   9   3  10      187.22      187.92     10.29 o 
  10   3  10      317.46      315.45     13.15 o 
  11   3  10       10.07        5.18      7.73 o 
  12   3  10      320.25      348.15     14.01 o 
  13   3  10      295.69      330.76     22.61 o 
 -13   4  10       26.30       26.13     16.06 o 
 -12   4  10       14.61        7.54      8.80 o 
 -11   4  10       68.62       93.96     10.49 o 
 -10   4  10        0.49        2.58      7.00 o 
  -9   4  10       38.71       44.28      7.49 o 
  -8   4  10      104.74      113.17      7.99 o 
  -7   4  10       11.07       -2.65      5.70 o 
  -6   4  10     1624.71     1586.56     29.30 o 
  -5   4  10        1.83       -1.55      4.10 o 
  -4   4  10     1221.62     1246.84     17.33 o 
  -3   4  10      348.22      353.70      6.66 o 
  -2   4  10     2985.17     3069.00     37.77 o 
  -1   4  10        1.79       -1.54      1.94 o 
   0   4  10     1594.81     1640.29     21.03 o 
   1   4  10       33.93       36.57      3.83 o 
   2   4  10       51.33       39.70      2.64 o 
   3   4  10        3.26       12.08      2.78 o 
   4   4  10      324.02      351.06      8.08 o 
   5   4  10      177.91      174.24     11.37 o 
   6   4  10       17.77       22.01      4.56 o 
   7   4  10      159.22      144.23      7.79 o 
   8   4  10       11.15       11.22      4.76 o 
   9   4  10       22.19       24.44      5.54 o 
  10   4  10        7.65       -1.82      6.27 o 
  11   4  10      139.49      143.70     17.25 o 
  12   4  10       49.53       26.17     14.28 o 
 -13   5  10       34.72       22.61     10.71 o 
 -12   5  10       18.47       35.93     10.49 o 
 -11   5  10       49.61       38.48      8.39 o 
 -10   5  10       40.47       43.14      9.89 o 
  -9   5  10       10.03       11.69      6.62 o 
  -8   5  10       39.44       46.02      7.30 o 
  -7   5  10        1.59        3.34      6.11 o 
  -6   5  10      311.85      285.74     10.52 o 
  -5   5  10      972.74      966.23     16.61 o 
  -4   5  10       72.79       77.63      4.47 o 
  -3   5  10      136.80      142.71      4.72 o 
  -2   5  10      545.62      549.92     12.58 o 
  -1   5  10      585.98      605.26     12.24 o 
   0   5  10       96.39      114.61      4.56 o 
   1   5  10     1576.61     1675.33     21.80 o 
   2   5  10      154.24      171.38      6.03 o 
   3   5  10       49.17       63.84      4.33 o 
   4   5  10      212.86      224.95      6.44 o 
   5   5  10       77.58       67.73      6.47 o 
   6   5  10      193.46      171.27      7.18 o 
   7   5  10       19.21       20.37      5.92 o 
   8   5  10        0.38       -1.72      4.64 o 
   9   5  10       43.73       54.25     12.49 o 
  10   5  10        4.49        1.19     11.90 o 
  11   5  10      122.53      139.20     17.85 o 
  12   5  10        0.04       -3.57     14.28 o 
 -12   6  10        0.07       -7.40      9.65 o 
 -11   6  10      158.64      169.54     13.32 o 
 -10   6  10        7.52        3.16      6.35 o 
  -9   6  10        1.19       -5.65      4.92 o 
  -8   6  10       16.67       20.45      4.85 o 
  -7   6  10       61.12       64.89      5.49 o 
  -6   6  10      243.01      237.72      8.10 o 
  -5   6  10      123.85      122.79      6.17 o 
  -4   6  10        4.73        9.34      4.35 o 
  -3   6  10       18.81       21.65      6.27 o 
  -2   6  10      382.07      365.34     10.26 o 
  -1   6  10      295.50      292.48      6.42 o 
   0   6  10      653.81      708.80     15.77 o 
   1   6  10      345.63      378.53      9.57 o 
   2   6  10       26.60       25.88      4.56 o 
   3   6  10       10.68        4.10      4.46 o 
   4   6  10        4.28        1.40      4.72 o 
   5   6  10      715.90      689.99     19.37 o 
   6   6  10      330.93      343.16     15.55 o 
   7   6  10      620.98      613.90     20.60 o 
   8   6  10        0.44      -11.30      8.41 o 
   9   6  10       24.02       19.63      9.25 o 
  10   6  10        2.06        6.54      9.25 o 
  11   6  10      324.40      337.89     23.80 o 
  12   6  10      112.48      128.50     19.04 o 
 -12   7  10       84.98      115.59     11.16 o 
 -11   7  10        0.86        6.57      8.57 o 
 -10   7  10       95.48      110.56      9.57 o 
  -9   7  10       87.54       75.44      8.68 o 
  -8   7  10       14.48       13.15      4.55 o 
  -7   7  10      276.30      274.50      8.70 o 
  -6   7  10        3.83        7.84      4.76 o 
  -5   7  10      799.46      780.52     14.94 o 
  -4   7  10       34.93       29.25      6.29 o 
  -3   7  10       50.97       44.17      6.20 o 
  -2   7  10        9.91       11.72      3.52 o 
  -1   7  10       43.90       37.04      5.89 o 
   0   7  10      342.75      355.01     10.26 o 
   1   7  10     1649.61     1713.29     35.69 o 
   2   7  10        0.00        1.12      4.46 o 
   3   7  10      159.34      125.19      9.60 o 
   4   7  10       43.35       44.66      7.14 o 
   5   7  10      217.12      207.59     19.04 o 
   6   7  10       72.92       75.00     17.25 o 
   7   7  10       24.54       19.63     16.06 o 
   8   7  10      153.80      150.15     12.62 o 
   9   7  10       56.88       52.50     11.33 o 
  10   7  10       76.33       76.57     18.44 o 
  11   7  10        9.38       28.55     15.47 o 
 -11   8  10       68.25       96.65     17.25 o 
 -10   8  10       14.81       12.28      8.19 o 
  -9   8  10       82.58      102.70      9.09 o 
  -8   8  10        0.09       -2.11      9.88 o 
  -7   8  10       12.66       16.77      4.52 o 
  -6   8  10      209.34      194.92      7.64 o 
  -5   8  10       13.67        4.65      6.71 o 
  -4   8  10      509.31      493.47     14.56 o 
  -3   8  10      123.91      107.99      7.96 o 
  -2   8  10      417.06      392.15     13.02 o 
  -1   8  10       43.74       37.38     10.11 o 
   0   8  10        4.03       -5.31      5.42 o 
   1   8  10       10.95       16.02      5.42 o 
   2   8  10      419.69      420.37     11.02 o 
   3   8  10       15.44       20.19      4.86 o 
   4   8  10       18.52       26.77      8.92 o 
   5   8  10      343.63      357.65     15.92 o 
   6   8  10      157.05      167.10     13.68 o 
   7   8  10      176.38      145.75     12.62 o 
   8   8  10       14.34       22.01     12.49 o 
   9   8  10       84.17       97.04     18.44 o 
  10   8  10       90.76      121.98     14.30 o 
 -10   9  10       38.09       47.59     16.66 o 
  -9   9  10       10.51        5.95     13.09 o 
  -8   9  10       16.36       13.74      9.14 o 
  -7   9  10       14.56       19.69      9.14 o 
  -6   9  10       76.87       66.97      6.38 o 
  -5   9  10       45.10       44.20      8.33 o 
  -4   9  10       35.93       37.34      6.57 o 
  -3   9  10      199.96      181.28     10.11 o 
  -2   9  10       23.48       20.82      6.73 o 
  -1   9  10      702.79      703.77     18.51 o 
   0   9  10        2.58        3.73      6.27 o 
   1   9  10       96.36       90.18      7.43 o 
   2   9  10        8.97       11.05      5.71 o 
   3   9  10       34.06       43.80      5.32 o 
   4   9  10       22.96       13.09     11.90 o 
   5   9  10       25.51       19.04     13.09 o 
   6   9  10       43.76       44.53     14.87 o 
   7   9  10      317.02      325.24     29.15 o 
   8   9  10       80.26       74.93     12.18 o 
   9   9  10       15.32       24.24     11.33 o 
  -9  10  10       81.84      122.55     19.04 o 
  -8  10  10      190.77      195.12     20.23 o 
  -7  10  10       67.49       84.47     16.66 o 
  -6  10  10       47.36       47.59     14.28 o 
  -5  10  10        5.19        5.23      5.94 o 
  -4  10  10        0.48       -4.60      6.27 o 
  -3  10  10      583.51      578.75     48.78 o 
  -2  10  10      138.30      135.80     10.11 o 
  -1  10  10       76.03       70.98     11.90 o 
   0  10  10      221.06      229.45     11.69 o 
   1  10  10      130.84      132.80      8.57 o 
   2  10  10      372.18      394.31     12.54 o 
   3  10  10       49.18       48.78     11.90 o 
   4  10  10      111.79       88.04     14.28 o 
   5  10  10      136.32      138.01     16.66 o 
   6  10  10      116.08      139.20     17.85 o 
   7  10  10       24.95       28.55     14.28 o 
   8  10  10      168.43      176.09     20.23 o 
  -7  11  10      107.32      111.84     17.85 o 
  -6  11  10        0.01       -2.38     11.90 o 
  -5  11  10        8.09        3.57     11.90 o 
  -4  11  10       20.12       14.87      7.03 o 
  -3  11  10        3.14       -6.92      6.57 o 
  -2  11  10       45.82       56.10     11.90 o 
  -1  11  10       70.98       69.04      8.41 o 
   0  11  10      294.19      298.78     12.54 o 
   1  11  10        1.87       -2.38      6.57 o 
   2  11  10      111.75      101.13     14.28 o 
   3  11  10      347.97      317.67     21.42 o 
   4  11  10      147.70      170.14     16.66 o 
   5  11  10        0.38        7.14     13.09 o 
   6  11  10       37.68       55.92     16.66 o 
   7  11  10        6.10       17.85     15.47 o 
  -5  12  10        3.59       -9.52     11.90 o 
  -4  12  10        2.54       -1.19     11.90 o 
  -3  12  10        0.56        3.97      7.43 o 
  -2  12  10        0.64        3.44      8.92 o 
  -1  12  10       55.08       53.09     11.30 o 
   0  12  10       58.81       66.63      8.29 o 
   1  12  10      112.44      104.60      9.52 o 
   2  12  10       25.92        0.00     13.09 o 
   3  12  10        5.78       -2.38     13.09 o 
   4  12  10        0.28      -16.66     11.90 o 
   5  12  10      141.90      172.52     19.04 o 
  -2  13  10       18.51       18.28      7.96 o 
  -1  13  10        1.04       -5.95      8.33 o 
   0  13  10       10.45       10.71     11.30 o 
   1  13  10       93.91       99.94     15.47 o 
 -14   1  11        1.40       -4.99      8.80 o 
 -13   1  11       41.65       37.71      6.68 o 
 -12   1  11        3.86        0.14      5.59 o 
 -11   1  11       26.76       26.00      6.87 o 
 -10   1  11        3.19        2.20      5.03 o 
  -9   1  11     1539.14     1477.28     21.28 o 
  -8   1  11        1.06        0.58      3.76 o 
  -7   1  11     2725.78     2730.63     38.96 o 
  -6   1  11        9.73       16.12      4.29 o 
  -5   1  11       74.85       84.92      5.18 o 
  -4   1  11      375.97      396.47      7.96 o 
  -3   1  11     2020.19     2071.28     26.27 o 
  -2   1  11     2537.96     2760.23     33.93 o 
  -1   1  11     1106.53     1207.55     17.97 o 
   0   1  11      521.65      543.11     30.93 o 
   1   1  11      201.25      202.07      7.49 o 
   2   1  11        0.19        2.53      3.85 o 
   3   1  11       23.48       16.63      6.19 o 
   4   1  11      694.21      607.84     11.28 o 
   5   1  11       24.79       18.48      3.99 o 
   6   1  11      137.62      115.33      6.39 o 
   7   1  11       38.21       45.63      5.79 o 
   8   1  11     1406.32     1320.38     29.86 o 
   9   1  11       13.31        7.73      6.73 o 
  10   1  11       68.54       57.54      9.52 o 
  11   1  11        0.00      -12.11      7.11 o 
  12   1  11        6.83        3.81      9.52 o 
  13   1  11        4.17       20.23      8.41 o 
 -14   2  11        7.74       -4.76     11.90 o 
 -13   2  11      209.04      209.16     12.40 o 
 -12   2  11       29.76       24.09      7.17 o 
 -11   2  11       49.73       49.86     10.63 o 
 -10   2  11      207.32      201.11     10.65 o 
  -9   2  11       32.54       29.38      5.63 o 
  -8   2  11     1796.79     1766.44     31.36 o 
  -7   2  11        3.09        1.88      4.13 o 
  -6   2  11     1522.27     1514.96     28.96 o 
  -5   2  11       24.53       26.87      4.43 o 
  -4   2  11     1689.12     1839.09     26.90 o 
  -3   2  11     1992.94     2109.29     30.03 o 
  -2   2  11     2486.25     2627.58     32.33 o 
  -1   2  11      609.32      682.18     11.90 o 
   0   2  11     1120.32     1239.34     21.74 o 
   1   2  11     3588.21     3749.58     72.35 o 
   2   2  11       23.23       28.27      4.54 o 
   3   2  11     1067.14     1223.55     33.82 o 
   4   2  11       91.79       95.93      5.03 o 
   5   2  11       12.15       24.94      3.93 o 
   6   2  11       22.52       10.35      4.90 o 
   7   2  11       51.63       42.15      6.01 o 
   8   2  11      830.75      722.93     16.19 o 
   9   2  11      133.38      143.43     10.11 o 
  10   2  11      150.61      112.14      9.14 o 
  11   2  11       44.38       50.65      8.29 o 
  12   2  11      135.61      139.34     10.84 o 
  13   2  11       22.96       40.23      9.43 o 
 -13   3  11       26.57        7.97      9.65 o 
 -12   3  11       16.72       24.78      9.65 o 
 -11   3  11       79.98       67.86     10.10 o 
 -10   3  11       17.92       22.18      7.30 o 
  -9   3  11       25.40       13.74      6.39 o 
  -8   3  11        1.69       -2.43      5.70 o 
  -7   3  11       23.48       24.60      5.93 o 
  -6   3  11      116.36      116.39      6.03 o 
  -5   3  11      586.54      642.71     10.85 o 
  -4   3  11      154.39      168.41      5.62 o 
  -3   3  11      563.20      605.62     10.00 o 
  -2   3  11      551.46      563.20      9.23 o 
  -1   3  11      150.74      143.46     10.64 o 
   0   3  11      302.78      388.55     13.34 o 
   1   3  11      461.75      476.66     11.16 o 
   2   3  11      182.64      233.67      6.78 o 
   3   3  11       78.48       80.65      4.43 o 
   4   3  11      137.35      145.80      5.26 o 
   5   3  11        0.48       -5.02      4.46 o 
   6   3  11      304.84      275.11      9.62 o 
   7   3  11       22.72       18.22      5.04 o 
   8   3  11     1323.95     1242.59     23.70 o 
   9   3  11        6.92       -0.07      6.57 o 
  10   3  11      476.79      461.73     15.41 o 
  11   3  11      317.96      375.77     16.66 o 
  12   3  11       47.48       59.31      9.52 o 
  13   3  11       45.21       70.20     15.47 o 
 -13   4  11      286.59      283.57     15.92 o 
 -12   4  11       94.66      102.17     14.28 o 
 -11   4  11      275.50      283.33     15.55 o 
 -10   4  11      220.53      229.37     18.45 o 
  -9   4  11       21.06       29.43      6.87 o 
  -8   4  11     1385.03     1364.29     46.46 o 
  -7   4  11       12.41        8.52      5.93 o 
  -6   4  11       83.61       71.64      8.07 o 
  -5   4  11      324.49      322.39      8.89 o 
  -4   4  11        2.14       -5.04      3.56 o 
  -3   4  11      681.86      727.56     10.49 o 
  -2   4  11      432.69      420.22      9.06 o 
  -1   4  11       21.96       23.64      4.01 o 
   0   4  11     2072.26     2184.76     27.40 o 
   1   4  11      590.06      673.17     14.12 o 
   2   4  11      315.84      308.82      6.95 o 
   3   4  11      140.55      182.98      6.88 o 
   4   4  11      244.17      227.87      8.34 o 
   5   4  11     1018.82     1000.13     19.35 o 
   6   4  11      302.98      272.24      9.23 o 
   7   4  11      346.23      337.98     10.24 o 
   8   4  11      280.06      244.82     12.55 o 
   9   4  11      182.01      188.37      8.66 o 
  10   4  11      102.90       85.22      7.92 o 
  11   4  11        0.78       11.10      9.52 o 
  12   4  11        8.77      -19.04     13.09 o 
 -13   5  11       15.82       19.56     10.49 o 
 -12   5  11       69.55       95.18     11.78 o 
 -11   5  11       67.93       70.17      9.37 o 
 -10   5  11       46.54       40.62     14.34 o 
  -9   5  11      281.57      298.18     13.85 o 
  -8   5  11       18.25       29.48      7.08 o 
  -7   5  11      327.74      353.09     12.54 o 
  -6   5  11      154.73      172.64      8.68 o 
  -5   5  11      404.03      375.60      9.63 o 
  -4   5  11     1072.39     1107.55     16.03 o 
  -3   5  11     1073.39     1139.13     14.62 o 
  -2   5  11      138.52      153.89      7.30 o 
  -1   5  11        7.82       11.98      3.70 o 
   0   5  11      270.06      240.93      8.45 o 
   1   5  11      483.02      524.21      9.34 o 
   2   5  11       92.62       96.78      6.53 o 
   3   5  11       54.43       65.96      5.44 o 
   4   5  11       11.32       13.69      4.56 o 
   5   5  11        0.21       -1.16      4.56 o 
   6   5  11      248.66      226.29     10.43 o 
   7   5  11      519.61      469.71     11.98 o 
   8   5  11      199.51      197.97      8.16 o 
   9   5  11       49.36       88.44     10.94 o 
  10   5  11      253.95      234.38     20.23 o 
  11   5  11       16.50       33.31     15.47 o 
  12   5  11      151.26      160.62     19.04 o 
 -12   6  11      360.83      370.51     18.45 o 
 -11   6  11        0.09        7.75      8.39 o 
 -10   6  11        7.37       16.72      7.71 o 
  -9   6  11      141.81      127.10      7.01 o 
  -8   6  11        1.24        2.48      5.36 o 
  -7   6  11       33.66       44.70      6.55 o 
  -6   6  11      308.99      294.06      8.94 o 
  -5   6  11       96.37       96.10      6.02 o 
  -4   6  11       10.38        8.82      4.70 o 
  -3   6  11      577.99      555.76     12.21 o 
  -2   6  11      230.81      220.59     11.61 o 
  -1   6  11        2.81        9.83      3.38 o 
   0   6  11      655.81      645.95     23.30 o 
   1   6  11        5.34        8.39      4.71 o 
   2   6  11      489.16      480.05     11.91 o 
   3   6  11        6.91       16.74      5.04 o 
   4   6  11       63.43       57.33      6.22 o 
   5   6  11       74.24       59.44      6.72 o 
   6   6  11        8.61       13.32      4.03 o 
   7   6  11      352.27      353.12     15.55 o 
   8   6  11       16.25       20.02      9.65 o 
   9   6  11      102.32      114.26     11.69 o 
  10   6  11      110.43      132.63     14.28 o 
  11   6  11      262.98      287.92     23.80 o 
 -12   7  11       17.10       47.11     10.54 o 
 -11   7  11       27.92       13.90      8.19 o 
 -10   7  11      211.13      222.49     11.85 o 
  -9   7  11       89.46       94.48      7.21 o 
  -8   7  11        0.97        5.55      5.09 o 
  -7   7  11       90.31       89.16      8.22 o 
  -6   7  11     1173.03     1184.41     19.93 o 
  -5   7  11       27.45       31.85      5.03 o 
  -4   7  11      190.46      207.63     18.37 o 
  -3   7  11      588.61      586.60     12.19 o 
  -2   7  11       50.76       37.75      5.41 o 
  -1   7  11      717.85      689.11     18.44 o 
   0   7  11      559.73      550.41     13.02 o 
   1   7  11     1057.07     1062.72     20.32 o 
   2   7  11       22.72       23.75      5.04 o 
   3   7  11     1349.15     1346.72     24.79 o 
   4   7  11      175.73      166.99      7.18 o 
   5   7  11      369.57      356.42     15.14 o 
   6   7  11       17.77       28.61      9.65 o 
   7   7  11       21.98        8.65      9.14 o 
   8   7  11       17.35       24.88      9.65 o 
   9   7  11      128.63      173.37     13.86 o 
  10   7  11       43.11       50.09     11.78 o 
  11   7  11      231.89      267.70     23.80 o 
 -11   8  11      166.10      198.41     15.55 o 
 -10   8  11        6.24        0.59     14.16 o 
  -9   8  11        7.75       10.42     14.93 o 
  -8   8  11       52.44       43.91      8.19 o 
  -7   8  11      305.89      285.21      8.97 o 
  -6   8  11       26.93       32.66      5.30 o 
  -5   8  11      999.92      995.33     23.88 o 
  -4   8  11      116.32       97.60     14.28 o 
  -3   8  11       63.91       55.76      7.11 o 
  -2   8  11       30.26       36.38      6.73 o 
  -1   8  11       64.50       70.84      7.57 o 
   0   8  11        7.69        6.54     12.49 o 
   1   8  11       36.07       35.46      6.54 o 
   2   8  11      229.56      212.17     10.71 o 
   3   8  11      203.86      221.79      8.51 o 
   4   8  11        4.93        3.44      4.14 o 
   5   8  11       10.90       16.94      8.80 o 
   6   8  11      428.35      510.22     19.76 o 
   7   8  11        3.04        2.97      9.25 o 
   8   8  11        1.15        6.66     11.90 o 
   9   8  11       21.79       34.50     11.78 o 
  10   8  11       96.11      100.21     14.28 o 
 -10   9  11       27.96       30.93     16.66 o 
  -9   9  11        2.03       17.85     15.47 o 
  -8   9  11       57.67       65.59     10.49 o 
  -7   9  11        5.40      -26.17     13.09 o 
  -6   9  11       82.74       77.37      7.19 o 
  -5   9  11      154.12      142.37      9.14 o 
  -4   9  11        4.45        8.65      6.27 o 
  -3   9  11        4.58       -3.27      6.57 o 
  -2   9  11       56.37       44.31      7.57 o 
  -1   9  11      287.14      282.53     12.18 o 
   0   9  11      180.70      156.66      9.14 o 
   1   9  11      235.22      235.60     11.15 o 
   2   9  11      314.34      292.43     11.42 o 
   3   9  11      768.51      775.70     33.91 o 
   4   9  11      635.94      646.04     28.55 o 
   5   9  11       44.16       32.12     13.09 o 
   6   9  11      592.15      540.46     22.01 o 
   7   9  11        4.92       -7.29      9.65 o 
   8   9  11        2.32        3.02     10.84 o 
   9   9  11        0.23        8.33     10.84 o 
  -9  10  11       96.13      104.70     19.04 o 
  -8  10  11       48.47       47.59     16.66 o 
  -7  10  11      449.13      442.59     27.36 o 
  -6  10  11       15.12        8.33     13.09 o 
  -5  10  11      537.54      536.84     21.42 o 
  -4  10  11      402.29      441.83     14.56 o 
  -3  10  11        3.44        0.28      7.11 o 
  -2  10  11       42.17       39.00      7.96 o 
  -1  10  11      258.62      236.79     11.78 o 
   0  10  11      186.57      195.76     11.33 o 
   1  10  11        0.31       -0.59     14.28 o 
   2  10  11       30.83       34.21      6.54 o 
   3  10  11       27.12       42.83     11.90 o 
   4  10  11       18.26       24.99     13.09 o 
   5  10  11       43.39       45.21     14.28 o 
   6  10  11       11.17        4.76     14.28 o 
   7  10  11        4.99        4.76     13.09 o 
   8  10  11        0.99        1.19     14.28 o 
  -7  11  11        0.14       -7.14     13.09 o 
  -6  11  11      395.81      378.35     23.80 o 
  -5  11  11       13.81        5.95     11.90 o 
  -4  11  11      244.13      239.83     11.42 o 
  -3  11  11      334.70      307.25     13.38 o 
  -2  11  11        0.72        9.94      7.11 o 
  -1  11  11        0.38        2.97      7.57 o 
   0  11  11        0.02       -8.96      9.52 o 
   1  11  11        6.93       -4.97     11.30 o 
   2  11  11       39.70       44.07      8.92 o 
   3  11  11      103.52      110.65     15.47 o 
   4  11  11      429.36      409.28     24.99 o 
   5  11  11       40.54       36.88     14.28 o 
   6  11  11      260.64      261.75     22.61 o 
  -5  12  11        1.09        1.19     14.28 o 
  -4  12  11       30.30       34.50     14.28 o 
  -3  12  11       74.64       75.34      9.14 o 
  -2  12  11        1.57       -6.54     17.25 o 
  -1  12  11      154.23      160.52     10.94 o 
   0  12  11       68.97       73.80      8.80 o 
   1  12  11       20.50       39.52      7.43 o 
   2  12  11      341.26      347.41     22.61 o 
   3  12  11       15.87        3.57     11.90 o 
   4  12  11      112.28      124.93     17.85 o 
 -14   0  12      561.60      594.88     29.74 o 
 -13   0  12        8.18       20.80      9.65 o 
 -12   0  12        1.42       12.49      8.41 o 
 -11   0  12       94.73       72.01      8.80 o 
 -10   0  12      743.20      614.59     20.23 o 
  -9   0  12      124.10      120.64     11.30 o 
  -8   0  12      368.58      335.88     12.71 o 
  -7   0  12      151.44      162.20      7.99 o 
  -6   0  12        7.21        5.64      5.12 o 
  -5   0  12      247.74      317.47      9.83 o 
  -4   0  12       42.25       51.52      5.23 o 
  -3   0  12      557.59      748.66     20.23 o 
  -2   0  12      472.55      436.05     12.62 o 
  -1   0  12     1170.44     1240.51     26.04 o 
   0   0  12      190.02      211.78     13.09 o 
   1   0  12     5038.17     4980.37    134.44 o 
   2   0  12      426.55      474.95     13.86 o 
   3   0  12      712.17      714.67     19.04 o 
   4   0  12       16.43       33.31      8.33 o 
   5   0  12      689.22      656.75     24.99 o 
   6   0  12      143.42      141.58     13.09 o 
   7   0  12      687.09      697.20     26.17 o 
   8   0  12       89.51       89.23     11.90 o 
   9   0  12      275.93      255.80     17.85 o 
  10   0  12      247.61      240.33     17.85 o 
  11   0  12       49.51       33.31     11.90 o 
  12   0  12      350.40      459.25     23.80 o 
  13   0  12      562.33      648.42     28.55 o 
 -14   1  12      133.99      135.45     12.18 o 
 -13   1  12       47.89       48.64      6.82 o 
 -12   1  12       28.90       31.34      6.23 o 
 -11   1  12      236.02      232.91      9.03 o 
 -10   1  12       95.05       73.30      6.50 o 
  -9   1  12        6.99        6.40      4.84 o 
  -8   1  12        9.24        6.64      3.76 o 
  -7   1  12      116.32      121.62      6.54 o 
  -6   1  12       90.47       98.10      5.90 o 
  -5   1  12      273.68      299.40      7.31 o 
  -4   1  12      743.93      734.46     14.72 o 
  -3   1  12        3.80       11.79      3.38 o 
  -2   1  12     3731.22     3866.07     52.18 o 
  -1   1  12       44.08       51.23      4.10 o 
   0   1  12     2881.14     3079.03     60.15 o 
   1   1  12      274.47      290.27      9.81 o 
   2   1  12     1633.18     1730.53     29.30 o 
   3   1  12      641.10      598.31     17.14 o 
   4   1  12       34.01       54.45     10.59 o 
   5   1  12     1167.97     1040.13     18.03 o 
   6   1  12      352.11      337.47     10.26 o 
   7   1  12     5185.49     4864.99     76.70 o 
   8   1  12      575.12      581.71     17.25 o 
   9   1  12     1104.32     1029.29     25.24 o 
  10   1  12      145.65      123.48     10.71 o 
  11   1  12        0.60       -7.73     10.11 o 
  12   1  12        0.06       -7.73     14.87 o 
  13   1  12       60.71       48.59      9.65 o 
 -13   2  12       37.98       40.91      8.39 o 
 -12   2  12        3.14        8.72      5.86 o 
 -11   2  12       52.92       41.22      6.17 o 
 -10   2  12      193.21      156.88      7.98 o 
  -9   2  12      520.79      542.14     14.25 o 
  -8   2  12      250.72      236.62     16.27 o 
  -7   2  12       93.70       93.29      5.52 o 
  -6   2  12       32.67       30.74      5.03 o 
  -5   2  12     1609.48     1671.43     25.12 o 
  -4   2  12       56.63       49.80      4.70 o 
  -3   2  12     1977.52     1969.41     25.21 o 
  -2   2  12      244.70      238.30      6.45 o 
  -1   2  12     2792.38     2912.20     55.33 o 
   0   2  12        2.60        4.36      4.12 o 
   1   2  12       92.79       67.02      5.52 o 
   2   2  12     1085.32     1128.80     25.65 o 
   3   2  12       51.70       42.18      4.81 o 
   4   2  12       50.95       74.93      4.83 o 
   5   2  12        0.13        2.20      3.93 o 
   6   2  12      192.76      185.37      8.68 o 
   7   2  12      110.16      107.33      7.00 o 
   8   2  12      139.59      166.79      8.39 o 
   9   2  12      536.62      545.85     16.76 o 
  10   2  12       14.34       26.77      7.57 o 
  11   2  12      103.42       91.37      9.14 o 
  12   2  12       38.74       66.99     10.11 o 
 -13   3  12      105.88      120.39     12.18 o 
 -12   3  12       36.18       35.76     12.49 o 
 -11   3  12       80.39       87.16     21.42 o 
 -10   3  12       54.55       56.97      7.77 o 
  -9   3  12      159.09      141.35      8.68 o 
  -8   3  12       14.72       22.44      6.62 o 
  -7   3  12      262.17      229.23      8.73 o 
  -6   3  12       44.71       39.10      5.37 o 
  -5   3  12        0.48       -2.71      3.68 o 
  -4   3  12       11.00        9.90      4.53 o 
  -3   3  12       85.39       76.92      4.70 o 
  -2   3  12      367.86      464.81      9.43 o 
  -1   3  12        5.40        2.54      2.98 o 
   0   3  12     1853.22     1809.81     37.86 o 
   1   3  12       40.25       48.35      9.52 o 
   2   3  12     1638.85     1607.64     27.68 o 
   3   3  12      168.00      131.35      5.78 o 
   4   3  12       40.17       39.40      4.54 o 
   5   3  12        5.25        0.68      4.71 o 
   6   3  12       70.09       68.66      6.30 o 
   7   3  12       25.46       26.37      5.92 o 
   8   3  12        7.20        4.11      6.86 o 
   9   3  12        0.86       -4.97      6.82 o 
  10   3  12        3.32        9.39      7.43 o 
  11   3  12      426.85      472.01     41.05 o 
  12   3  12      158.06      188.85     11.42 o 
 -13   4  12       29.06       30.34     10.10 o 
 -12   4  12      153.55      163.42     13.02 o 
 -11   4  12      133.11      127.93     14.28 o 
 -10   4  12     1001.64     1005.76     22.43 o 
  -9   4  12      607.86      621.20     16.46 o 
  -8   4  12      388.78      388.54     13.02 o 
  -7   4  12      149.97      142.68      9.00 o 
  -6   4  12     2145.26     2146.31     31.81 o 
  -5   4  12       64.90       68.62      4.81 o 
  -4   4  12       97.07       92.82      4.84 o 
  -3   4  12      162.95      169.78      5.67 o 
  -2   4  12        4.91       -0.48      3.49 o 
  -1   4  12     3565.44     3559.02     56.33 o 
   0   4  12        4.23        7.26      6.14 o 
   1   4  12       84.58       98.07      5.93 o 
   2   4  12       75.49       79.31      3.66 o 
   3   4  12      358.82      342.88     13.29 o 
   4   4  12       27.84       21.42      5.04 o 
   5   4  12       32.01       24.57      5.31 o 
   6   4  12      515.77      492.13     12.77 o 
   7   4  12        0.98        4.72      5.31 o 
   8   4  12      708.68      712.11     15.76 o 
   9   4  12       52.57       54.75      6.30 o 
  10   4  12     1473.13     1445.46     33.31 o 
  11   4  12       96.83      100.19     16.66 o 
  12   4  12       19.79       17.85     14.28 o 
 -13   5  12       84.86       79.71     17.85 o 
 -12   5  12       74.95       86.26     11.78 o 
 -11   5  12      165.09      188.81     11.21 o 
 -10   5  12      623.22      657.06     17.57 o 
  -9   5  12       14.48        9.79      7.30 o 
  -8   5  12      243.91      251.07     10.95 o 
  -7   5  12      671.73      683.11     17.15 o 
  -6   5  12      576.35      606.50     15.33 o 
  -5   5  12       96.42       90.93      5.26 o 
  -4   5  12     1662.20     1666.68     20.44 o 
  -3   5  12       83.82       94.48      4.61 o 
  -2   5  12      631.03      607.89     13.12 o 
  -1   5  12       69.17       54.95      4.46 o 
   0   5  12       16.45        7.38      3.99 o 
   1   5  12       98.11      101.04      8.67 o 
   2   5  12      682.84      653.79     14.12 o 
   3   5  12       50.99       52.20      6.77 o 
   4   5  12        2.73        8.92      4.90 o 
   5   5  12      695.25      660.65     15.06 o 
   6   5  12       17.16       11.73      5.19 o 
   7   5  12      594.46      533.84     14.11 o 
   8   5  12       25.92       24.06      5.54 o 
   9   5  12      339.56      299.77     10.11 o 
  10   5  12      220.31      248.66     21.42 o 
  11   5  12       34.35       41.64     15.47 o 
  12   5  12       12.98       19.04     15.47 o 
 -12   6  12        2.69       19.32     10.49 o 
 -11   6  12      139.24      136.94      7.97 o 
 -10   6  12       11.10       13.62      6.18 o 
  -9   6  12        1.55        9.27      5.43 o 
  -8   6  12      158.00      131.02      8.76 o 
  -7   6  12        8.61        8.16      5.39 o 
  -6   6  12      359.36      368.39     10.03 o 
  -5   6  12        0.00        3.17      4.96 o 
  -4   6  12      126.94      142.14      5.50 o 
  -3   6  12      142.65      161.54      6.53 o 
  -2   6  12        5.63        4.31      3.45 o 
  -1   6  12      120.32      106.67      5.18 o 
   0   6  12       23.00       17.43      5.01 o 
   1   6  12      905.92      917.62     18.26 o 
   2   6  12       18.86       15.34      5.04 o 
   3   6  12       12.26       14.11      5.19 o 
   4   6  12      286.61      277.82      9.38 o 
   5   6  12       90.18       87.66      6.92 o 
   6   6  12      327.27      293.38      9.25 o 
   7   6  12       26.06       32.72      9.25 o 
   8   6  12      389.15      401.04     22.61 o 
   9   6  12       30.91       21.21      9.65 o 
  10   6  12        0.87       16.66     15.47 o 
  11   6  12      123.23      136.82     20.23 o 
 -11   7  12      527.64      574.69     18.17 o 
 -10   7  12      239.09      244.51     12.54 o 
  -9   7  12      292.80      267.34      9.07 o 
  -8   7  12       63.17       61.96      6.01 o 
  -7   7  12     1336.97     1299.39     21.98 o 
  -6   7  12       74.59       84.17      6.21 o 
  -5   7  12     1275.30     1256.53     20.91 o 
  -4   7  12      134.78      140.97      7.38 o 
  -3   7  12      336.20      324.42      8.42 o 
  -2   7  12      564.78      527.29     15.98 o 
  -1   7  12       97.28      116.65      8.41 o 
   0   7  12       10.92       18.04      5.16 o 
   1   7  12       18.43       22.29      7.65 o 
   2   7  12       27.99       29.96      5.75 o 
   3   7  12      186.83      177.53      8.05 o 
   4   7  12      458.63      437.96     11.68 o 
   5   7  12     1308.03     1270.31     23.81 o 
   6   7  12        0.32        0.59     12.49 o 
   7   7  12        8.94       11.23      9.65 o 
   8   7  12        3.69        1.29     11.30 o 
   9   7  12       20.25       13.68     10.94 o 
  10   7  12        3.29       21.42     11.78 o 
 -11   8  12      222.43      235.12     13.85 o 
 -10   8  12        2.75        0.51      8.19 o 
  -9   8  12      137.81      143.03     10.85 o 
  -8   8  12        0.12       -5.39      5.17 o 
  -7   8  12      194.87      202.78     11.49 o 
  -6   8  12      177.32      160.02      8.34 o 
  -5   8  12      297.14      321.65     12.54 o 
  -4   8  12        9.63       20.37     18.44 o 
  -3   8  12      213.62      184.20     10.49 o 
  -2   8  12       36.74       25.34      7.11 o 
  -1   8  12        7.64       -1.98     11.90 o 
   0   8  12        4.79        1.74      9.52 o 
   1   8  12       46.11       42.31      6.73 o 
   2   8  12      228.47      200.52     23.80 o 
   3   8  12      448.69      451.90     11.84 o 
   4   8  12      459.09      464.68     12.25 o 
   5   8  12       26.77       32.72      9.25 o 
   6   8  12      194.88      165.73     13.46 o 
   7   8  12       29.07       27.03     10.49 o 
   8   8  12       19.33       32.12     10.94 o 
   9   8  12        7.45       10.71     10.10 o 
  10   8  12       40.91       42.24     12.62 o 
 -10   9  12       43.04       70.20     16.66 o 
  -9   9  12        0.81       -4.26      9.99 o 
  -8   9  12        3.69        5.85     19.04 o 
  -7   9  12      115.94      115.41     16.66 o 
  -6   9  12        1.03        9.10      9.52 o 
  -5   9  12      938.53      856.69     22.00 o 
  -4   9  12      242.25      222.23     11.15 o 
  -3   9  12       86.13       87.18      8.92 o 
  -2   9  12        0.20        2.97      6.73 o 
  -1   9  12       34.93       33.44      7.57 o 
   0   9  12      118.44      105.15      8.80 o 
   1   9  12       21.97       32.66      7.11 o 
   2   9  12       17.10       26.55      6.57 o 
   3   9  12      140.91      140.38      8.80 o 
   4   9  12       87.47       95.18     15.47 o 
   5   9  12        0.98      -16.66     13.09 o 
   6   9  12        7.62      -10.71     13.09 o 
   7   9  12        7.06       24.08     10.49 o 
   8   9  12       31.29       20.89     14.28 o 
   9   9  12      212.85      248.44     16.83 o 
  -8  10  12       22.39       16.66     15.47 o 
  -7  10  12        7.89      -22.61     13.09 o 
  -6  10  12      530.05      471.15     26.17 o 
  -5  10  12       33.03       30.72      7.70 o 
  -4  10  12     1365.57     1395.27     31.47 o 
  -3  10  12       74.22       69.65      8.80 o 
  -2  10  12       22.77       28.93      7.96 o 
  -1  10  12       77.06       77.85     15.47 o 
   0  10  12       65.50       74.48      8.41 o 
   1  10  12       86.20       79.82      8.29 o 
   2  10  12      327.76      330.22     12.29 o 
   3  10  12       10.94        4.76     11.90 o 
   4  10  12      390.43      372.40     23.80 o 
   5  10  12      302.79      337.89     23.80 o 
   6  10  12      178.91      201.07     20.23 o 
   7  10  12       61.45       76.15     17.85 o 
  -7  11  12      136.98      126.12     17.85 o 
  -6  11  12      205.41      172.52     17.85 o 
  -5  11  12       36.47       38.07     13.09 o 
  -4  11  12        7.86        6.48      8.33 o 
  -3  11  12        0.10        6.51      7.73 o 
  -2  11  12        0.14       -6.44      8.33 o 
  -1  11  12        0.40       11.90      7.57 o 
   0  11  12        2.55        0.70      7.11 o 
   1  11  12      324.79      318.78     17.85 o 
   2  11  12       50.92       68.20      9.52 o 
   3  11  12       72.33       66.63     14.28 o 
   4  11  12       70.08       60.68     14.28 o 
   5  11  12       55.47       72.58     16.66 o 
   6  11  12       63.87       77.33     17.85 o 
  -4  12  12      378.55      370.02     23.80 o 
  -3  12  12        4.18       -1.69     10.71 o 
  -2  12  12      212.95      221.40     12.62 o 
  -1  12  12       18.89       27.96      8.41 o 
   0  12  12       27.75       21.17      7.96 o 
   1  12  12       16.19       -0.42      6.82 o 
   2  12  12       32.08       35.69     13.09 o 
   3  12  12       39.62       28.55     13.09 o 
   4  12  12        1.17       -7.14     11.90 o 
 -13   1  13      186.84      200.94      9.96 o 
 -12   1  13      105.65      107.63      7.70 o 
 -11   1  13       73.73       63.77      6.79 o 
 -10   1  13      340.96      350.69     15.20 o 
  -9   1  13      962.34      927.50     15.42 o 
  -8   1  13     6985.29     6844.78     82.35 o 
  -7   1  13      120.65      135.31      6.27 o 
  -6   1  13     1664.22     1696.24     26.02 o 
  -5   1  13        8.31       12.43      3.91 o 
  -4   1  13       69.66       94.17      4.88 o 
  -3   1  13       58.83       42.40      3.91 o 
  -2   1  13      106.78       76.67      4.59 o 
  -1   1  13      686.87      703.91     12.47 o 
   0   1  13      254.06      232.24     10.49 o 
   1   1  13      104.80       82.54      5.50 o 
   2   1  13       82.67       77.68      5.50 o 
   3   1  13      408.93      444.05     11.68 o 
   4   1  13       50.87       49.76      5.50 o 
   5   1  13     1321.65     1243.26     19.76 o 
   6   1  13       15.11       19.95      6.24 o 
   7   1  13        0.01        2.86      5.16 o 
   8   1  13      499.99      463.34     15.47 o 
   9   1  13      986.94      909.14     23.56 o 
  10   1  13        1.81        3.71      7.11 o 
  11   1  13       12.43       22.90     14.87 o 
  12   1  13       13.39       27.87      8.80 o 
 -13   2  13      122.55      117.57     15.75 o 
 -12   2  13       62.37       74.57      8.68 o 
 -11   2  13       11.43       17.69      7.30 o 
 -10   2  13        7.53       -1.53      6.62 o 
  -9   2  13     4338.99     4316.90     60.51 o 
  -8   2  13      404.03      395.10     11.51 o 
  -7   2  13     3223.36     3263.19     41.39 o 
  -6   2  13       19.96       13.43      4.89 o 
  -5   2  13      493.89      479.96     10.85 o 
  -4   2  13      333.16      336.95     13.46 o 
  -3   2  13      271.41      369.69     10.56 o 
  -2   2  13       96.03      119.13      6.08 o 
  -1   2  13     1156.62     1212.59     21.49 o 
   0   2  13      607.47      607.90     14.04 o 
   1   2  13      394.82      357.86     16.66 o 
   2   2  13      187.64      184.44      9.65 o 
   3   2  13      138.70      133.77      8.41 o 
   4   2  13     1562.16     1448.04     22.30 o 
   5   2  13       43.30       35.19      4.65 o 
   6   2  13     1247.06     1236.58     23.12 o 
   7   2  13       85.51       92.53      7.00 o 
   8   2  13      724.65      629.16     18.07 o 
   9   2  13      325.80      327.85     13.38 o 
  10   2  13      401.75      379.03     14.70 o 
  11   2  13      114.60      113.97     22.01 o 
  12   2  13       44.25       56.78      9.14 o 
 -13   3  13       83.79      123.74     17.85 o 
 -12   3  13        0.13       -4.80      8.70 o 
 -11   3  13      330.78      289.79     12.33 o 
 -10   3  13       77.33       71.71      6.97 o 
  -9   3  13      348.79      267.33      9.93 o 
  -8   3  13      161.68      121.12      7.10 o 
  -7   3  13      307.88      304.44      9.78 o 
  -6   3  13      176.82      163.18      6.24 o 
  -5   3  13        0.24        5.83      4.59 o 
  -4   3  13      361.12      380.30      9.36 o 
  -3   3  13        0.01       -0.62      3.99 o 
  -2   3  13        7.86        5.13      3.83 o 
  -1   3  13       26.94       47.19      3.68 o 
   0   3  13       39.42       24.99      6.27 o 
   1   3  13        7.51        0.92      5.42 o 
   2   3  13       16.99       11.90      4.90 o 
   3   3  13      913.81      895.23     17.78 o 
   4   3  13      169.02      179.05      6.97 o 
   5   3  13     2451.69     2432.66     55.90 o 
   6   3  13       25.05       28.28      5.60 o 
   7   3  13     1863.38     1866.64     37.83 o 
   8   3  13      211.85      209.35      9.46 o 
   9   3  13      605.86      630.79     18.80 o 
  10   3  13       23.65       27.45      7.70 o 
  11   3  13       46.78       45.21      8.29 o 
  12   3  13      498.11      612.25     34.50 o 
 -13   4  13        0.78       -2.38     14.28 o 
 -12   4  13      211.73      199.51     13.86 o 
 -11   4  13      178.91      163.03     12.62 o 
 -10   4  13       13.34       12.86     11.72 o 
  -9   4  13      583.63      637.47     16.93 o 
  -8   4  13      182.28      172.04      8.17 o 
  -7   4  13     3542.12     3431.12     48.89 o 
  -6   4  13      894.19      893.81     16.47 o 
  -5   4  13     1422.37     1451.34     20.84 o 
  -4   4  13       89.90       88.13      5.02 o 
  -3   4  13       11.43       15.29      3.86 o 
  -2   4  13     1385.83     1398.03     21.24 o 
  -1   4  13       19.35       38.59      5.23 o 
   0   4  13        0.01       -1.01      5.42 o 
   1   4  13      119.31      114.25      7.56 o 
   2   4  13       12.98        8.82      5.23 o 
   3   4  13       99.29       89.57      6.30 o 
   4   4  13      321.99      310.62      9.96 o 
   5   4  13      186.03      171.84      8.39 o 
   6   4  13     2928.22     2710.31     45.26 o 
   7   4  13      673.93      656.93     15.57 o 
   8   4  13        3.97       -4.71      7.28 o 
   9   4  13        0.40       -0.70      9.52 o 
  10   4  13       79.39       81.81      8.11 o 
  11   4  13       45.40       55.07     12.49 o 
  12   4  13        0.31        3.57     14.28 o 
 -12   5  13        1.16       17.15      9.99 o 
 -11   5  13        0.50       -3.15      7.99 o 
 -10   5  13      837.90      872.74     21.06 o 
  -9   5  13      566.63      532.16     15.50 o 
  -8   5  13     1810.77     1772.03     50.87 o 
  -7   5  13      441.09      390.76     19.47 o 
  -6   5  13       56.10       50.30      5.90 o 
  -5   5  13      195.03      222.42      7.20 o 
  -4   5  13      604.23      629.04     11.11 o 
  -3   5  13      384.14      396.04      7.78 o 
  -2   5  13       43.30       41.74      5.04 o 
  -1   5  13        8.29       11.82      3.79 o 
   0   5  13      927.90      941.88     15.91 o 
   1   5  13       49.82       47.23      6.08 o 
   2   5  13       50.69       45.28      5.60 o 
   3   5  13     1760.84     1695.43     29.49 o 
   4   5  13      343.24      350.67     10.47 o 
   5   5  13      985.34      984.09     19.94 o 
   6   5  13        0.76        1.57      5.31 o 
   7   5  13        0.91        7.38      7.63 o 
   8   5  13       11.62       14.28      5.74 o 
   9   5  13      129.30      128.82      9.33 o 
  10   5  13       24.06       23.80     14.28 o 
  11   5  13      287.31      305.77     24.99 o 
 -12   6  13      418.44      465.84     20.14 o 
 -11   6  13       43.88       50.81      6.68 o 
 -10   6  13       12.41       15.50     10.98 o 
  -9   6  13        1.62       -3.96      5.65 o 
  -8   6  13        1.39        5.68      5.30 o 
  -7   6  13      100.74       88.98      6.64 o 
  -6   6  13      114.67      112.95      5.71 o 
  -5   6  13      738.67      733.64     12.66 o 
  -4   6  13        2.78       -3.58      4.18 o 
  -3   6  13      217.70      219.68      8.07 o 
  -2   6  13      105.82      104.64      6.19 o 
  -1   6  13       16.27       25.49      4.04 o 
   0   6  13        0.04        8.30      6.74 o 
   1   6  13      243.73      226.28      8.68 o 
   2   6  13      210.14      222.26      9.48 o 
   3   6  13      164.99      173.72      8.21 o 
   4   6  13      183.63      193.40      8.37 o 
   5   6  13      126.04      138.13      7.65 o 
   6   6  13       15.99       16.43      6.68 o 
   7   6  13       75.29       73.36      7.76 o 
   8   6  13      140.82      120.86     19.04 o 
   9   6  13      246.58      257.76     22.61 o 
  10   6  13       76.63       69.01     16.66 o 
  11   6  13      741.08      835.22     38.07 o 
 -11   7  13      205.64      197.15     12.12 o 
 -10   7  13      614.64      608.14     20.04 o 
  -9   7  13       59.63       77.65      6.66 o 
  -8   7  13       21.68        8.34      5.65 o 
  -7   7  13      293.76      312.62      9.85 o 
  -6   7  13     2385.99     2253.35     37.59 o 
  -5   7  13      832.93      814.46     13.75 o 
  -4   7  13      750.33      767.61     14.42 o 
  -3   7  13      596.01      554.07     16.39 o 
  -2   7  13       17.51       23.20      6.73 o 
  -1   7  13      164.04      150.68     10.71 o 
   0   7  13      182.95      185.40      8.19 o 
   1   7  13       33.84       46.87      6.56 o 
   2   7  13       13.67        7.63      5.31 o 
   3   7  13        3.22        1.92      5.15 o 
   4   7  13       67.47       65.65      6.30 o 
   5   7  13       63.97       57.47      5.83 o 
   6   7  13      205.72      226.53     13.86 o 
   7   7  13      926.86      912.32     26.49 o 
   8   7  13       13.34       12.94     23.20 o 
   9   7  13       49.82       64.95     25.58 o 
  10   7  13        0.10       17.11     17.25 o 
 -10   8  13      617.82      713.39     20.64 o 
  -9   8  13      347.46      341.16     14.51 o 
  -8   8  13       89.59       76.11      6.64 o 
  -7   8  13       65.24       72.98      7.48 o 
  -6   8  13      906.21      899.53     22.85 o 
  -5   8  13       17.68       25.42      7.70 o 
  -4   8  13      116.96      115.31      8.80 o 
  -3   8  13       35.27       22.01      6.73 o 
  -2   8  13       18.69       23.80      6.73 o 
  -1   8  13       14.48       18.44      6.73 o 
   0   8  13      173.39      179.61     14.28 o 
   1   8  13      585.22      579.17     26.17 o 
   2   8  13      420.73      375.05     13.15 o 
   3   8  13      321.94      341.49     10.66 o 
   4   8  13       49.15       57.58      7.18 o 
   5   8  13       40.93       36.50     10.49 o 
   6   8  13        8.39        2.53      9.65 o 
   7   8  13       96.91       97.28     14.87 o 
   8   8  13       80.86      100.85     16.06 o 
   9   8  13        0.96        7.76     15.47 o 
  -9   9  13        0.10      -19.40     11.90 o 
  -8   9  13        3.92        4.55      9.65 o 
  -7   9  13        5.53       10.25     11.30 o 
  -6   9  13        9.83        8.99     13.09 o 
  -5   9  13       35.02       52.52      8.29 o 
  -4   9  13      670.77      628.93     18.45 o 
  -3   9  13       95.70      103.51      9.14 o 
  -2   9  13       34.46       31.50      7.96 o 
  -1   9  13       75.12       77.79      8.41 o 
   0   9  13        0.44       -7.14      6.73 o 
   1   9  13      340.34      328.10     13.02 o 
   2   9  13       10.32       17.03      7.73 o 
   3   9  13      460.35      475.55     14.52 o 
   4   9  13      100.55      102.32     16.66 o 
   5   9  13      298.37      333.14     23.80 o 
   6   9  13       19.24       53.54     15.47 o 
   7   9  13      202.75      175.46     13.86 o 
   8   9  13      236.78      253.98     16.76 o 
  -8  10  13      120.31      134.44     19.04 o 
  -7  10  13       12.50       13.09     14.28 o 
  -6  10  13      382.94      444.80     18.44 o 
  -5  10  13      554.45      544.23     17.43 o 
  -4  10  13      131.09      124.25      9.99 o 
  -3  10  13      136.67      141.33     10.49 o 
  -2  10  13       25.89       31.20     10.71 o 
  -1  10  13        0.35        4.16      7.57 o 
   0  10  13       14.36       15.54      7.11 o 
   1  10  13      137.87      148.01      9.99 o 
   2  10  13       51.16       58.84     11.30 o 
   3  10  13      236.52      224.87     19.04 o 
   4  10  13       41.81       47.59     14.28 o 
   5  10  13      630.23      603.21     30.93 o 
   6  10  13        0.00        5.95     15.47 o 
   7  10  13       39.79       30.93     16.66 o 
  -6  11  13        0.08        5.95     13.09 o 
  -5  11  13      470.17      520.48     16.87 o 
  -4  11  13        1.62        2.12      7.43 o 
  -3  11  13       49.08       76.32     18.44 o 
  -2  11  13       18.31       26.77      8.41 o 
  -1  11  13      152.14      172.72     10.94 o 
   0  11  13        0.25        5.16      7.43 o 
   1  11  13      151.66      154.70     10.29 o 
   2  11  13        0.76        1.19      6.82 o 
   3  11  13      318.17      350.98     22.61 o 
   4  11  13       15.89       13.09     13.09 o 
   5  11  13      184.32      193.93     20.23 o 
  -4  12  13      160.01      214.16     12.54 o 
  -3  12  13      220.79      213.90     20.23 o 
  -2  12  13      240.54      256.12     26.17 o 
  -1  12  13        7.24        7.73      8.41 o 
   0  12  13      198.29      205.05     12.18 o 
   1  12  13        4.39        7.01      7.43 o 
   2  12  13      363.25      341.46     23.80 o 
   3  12  13       27.50       29.74     13.09 o 
 -13   0  14        0.03        5.95     13.09 o 
 -12   0  14        5.15       -9.29      8.80 o 
 -11   0  14      256.69      190.18     12.18 o 
 -10   0  14       58.53       39.75      8.29 o 
  -9   0  14       59.95       30.09      7.96 o 
  -8   0  14       68.38       67.47      7.49 o 
  -7   0  14     1350.06     1245.85     33.41 o 
  -6   0  14      961.61      953.43     19.23 o 
  -5   0  14     2142.52     2037.79     42.48 o 
  -4   0  14      376.92      365.07     20.23 o 
  -3   0  14      553.11      551.51     20.23 o 
  -2   0  14     3951.87     4362.59     83.28 o 
  -1   0  14      213.91      219.33     10.10 o 
   0   0  14      289.83      278.41     15.47 o 
   1   0  14        2.17        1.19      8.33 o 
   2   0  14      696.44      642.08     22.61 o 
   3   0  14      747.82      687.36     18.51 o 
   4   0  14     2496.48     2490.19     71.39 o 
   5   0  14      255.31      271.27     17.85 o 
   6   0  14     3474.75     3200.88     71.39 o 
   7   0  14        0.08        7.14      8.33 o 
   8   0  14        8.31        2.38      9.52 o 
   9   0  14      234.25      278.41     19.04 o 
  10   0  14        4.45       23.80     11.90 o 
  11   0  14       96.23      120.17     15.47 o 
  12   0  14       21.52       41.64     13.09 o 
 -13   1  14      117.98       89.30     10.94 o 
 -12   1  14       64.35       81.82      7.42 o 
 -11   1  14       75.57       77.42      6.82 o 
 -10   1  14       17.84       16.44      6.59 o 
  -9   1  14        3.49        8.77      4.92 o 
  -8   1  14      938.99      832.15     14.15 o 
  -7   1  14      358.52      349.42      8.91 o 
  -6   1  14     1661.68     1655.15     22.87 o 
  -5   1  14      246.69      231.51      7.31 o 
  -4   1  14      517.84      485.33      9.66 o 
  -3   1  14      604.52      624.42     11.88 o 
  -2   1  14      148.27      184.95      6.50 o 
  -1   1  14      473.71      536.92     12.33 o 
   0   1  14       55.17       54.96      6.73 o 
   1   1  14      427.69      450.95     13.17 o 
   2   1  14        6.85        5.73      6.22 o 
   3   1  14      389.68      361.76     11.79 o 
   4   1  14     1091.01     1074.67     29.52 o 
   5   1  14       25.54       26.84      4.59 o 
   6   1  14     5737.26     5570.90     87.69 o 
   7   1  14      116.72      107.70      8.41 o 
   8   1  14      558.96      559.44     17.67 o 
   9   1  14      175.76      172.81     10.94 o 
  10   1  14      440.43      469.53     16.76 o 
  11   1  14       15.53        8.92      8.41 o 
  12   1  14       96.18      115.33     10.94 o 
 -13   2  14       39.62       34.50     14.28 o 
 -12   2  14       21.58       35.25      8.31 o 
 -11   2  14      246.64      271.40     12.33 o 
 -10   2  14       20.58       20.78      7.08 o 
  -9   2  14     1459.00     1414.71     23.78 o 
  -8   2  14      641.69      632.71     13.82 o 
  -7   2  14      170.32      178.02      7.87 o 
  -6   2  14      149.92      141.36      7.10 o 
  -5   2  14        2.05       -2.09      4.59 o 
  -4   2  14       84.50       75.32      5.67 o 
  -3   2  14       80.70       83.00      4.55 o 
  -2   2  14      694.02      716.86     12.76 o 
  -1   2  14        5.02        5.02      4.12 o 
   0   2  14      134.48      156.26      7.08 o 
   1   2  14       24.23       20.36      5.95 o 
   2   2  14       53.09       42.05      7.11 o 
   3   2  14      526.00      488.25     23.20 o 
   4   2  14     2017.12     1872.62     27.94 o 
   5   2  14     2346.42     2123.16     36.39 o 
   6   2  14      151.02      191.26      8.68 o 
   7   2  14      340.38      272.60     10.47 o 
   8   2  14       26.07       38.22      7.57 o 
   9   2  14        0.13       -1.40      7.11 o 
  10   2  14       12.27       13.68      7.57 o 
  11   2  14       22.93       29.63      8.80 o 
  12   2  14        5.40       -2.76      7.96 o 
 -13   3  14      143.75      157.05     19.04 o 
 -12   3  14        0.13       -6.86      7.99 o 
 -11   3  14       53.06       52.97      8.84 o 
 -10   3  14       36.06       17.36      6.23 o 
  -9   3  14       18.94       18.64      6.50 o 
  -8   3  14       92.80      120.77      7.56 o 
  -7   3  14      180.79      173.74      8.01 o 
  -6   3  14     1118.43     1037.48     18.41 o 
  -5   3  14      995.60      953.27     16.62 o 
  -4   3  14     1900.71     1816.13     27.19 o 
  -3   3  14     1034.19     1090.45     20.78 o 
  -2   3  14        3.82        8.95      4.29 o 
  -1   3  14      327.94      356.49      9.92 o 
   0   3  14      119.33      126.52      8.41 o 
   1   3  14      646.30      609.54     24.39 o 
   2   3  14        6.56        7.56      4.71 o 
   3   3  14      649.46      636.71     14.39 o 
   4   3  14      222.04      192.42      8.39 o 
   5   3  14      341.63      282.69      9.78 o 
   6   3  14      281.74      318.07     11.59 o 
   7   3  14      454.82      416.67     12.42 o 
   8   3  14        0.08        4.07      5.92 o 
   9   3  14       31.82       21.68      7.43 o 
  10   3  14       34.03       18.97      7.70 o 
  11   3  14       21.29       23.20      8.29 o 
  12   3  14      827.51      991.83     25.92 o 
 -12   4  14       36.45       49.14      9.37 o 
 -11   4  14      230.28      249.36     12.12 o 
 -10   4  14      144.62      138.15     12.88 o 
  -9   4  14      188.32      160.16      8.55 o 
  -8   4  14       72.41       76.95      6.94 o 
  -7   4  14     2173.50     2041.30     31.21 o 
  -6   4  14      101.58       98.61      6.82 o 
  -5   4  14      414.56      410.37     10.35 o 
  -4   4  14      440.68      437.65      9.33 o 
  -3   4  14      132.30      140.16      7.83 o 
  -2   4  14      572.82      607.10     11.83 o 
  -1   4  14       56.45       58.44      4.56 o 
   0   4  14      215.55      211.19     12.49 o 
   1   4  14        3.31        1.52      6.65 o 
   2   4  14     1002.43     1047.10     28.58 o 
   3   4  14      258.07      252.31      9.09 o 
   4   4  14     2041.72     1912.67     60.40 o 
   5   4  14       39.00       34.35      6.41 o 
   6   4  14      478.61      466.62     12.77 o 
   7   4  14      147.81      167.61      8.91 o 
   8   4  14        3.89        8.23      6.71 o 
   9   4  14       22.58       32.45      7.92 o 
  10   4  14        0.45       -7.28     16.06 o 
  11   4  14        5.17       11.15     17.85 o 
 -12   5  14      233.99      262.67     13.02 o 
 -11   5  14       17.24       22.43      7.21 o 
 -10   5  14     1499.41     1590.96     27.18 o 
  -9   5  14      543.51      552.83     15.63 o 
  -8   5  14      258.54      269.42      9.77 o 
  -7   5  14      191.86      212.47     11.16 o 
  -6   5  14      243.56      217.01      8.43 o 
  -5   5  14      201.73      215.27      7.35 o 
  -4   5  14        0.70        3.56      4.40 o 
  -3   5  14      434.96      407.19      8.71 o 
  -2   5  14      151.49      131.05      5.90 o 
  -1   5  14      405.22      441.65     14.87 o 
   0   5  14       48.24       47.81      4.89 o 
   1   5  14      440.67      473.48     12.63 o 
   2   5  14      250.91      257.86      9.26 o 
   3   5  14      925.94      861.30     18.17 o 
   4   5  14      847.91      791.30     17.09 o 
   5   5  14        2.85        3.23      5.19 o 
   6   5  14        4.91       -3.92      5.31 o 
   7   5  14        2.31        1.27      5.54 o 
   8   5  14      420.09      423.82     12.70 o 
   9   5  14        1.99       -2.53      6.12 o 
  10   5  14       12.71       20.23     13.09 o 
  11   5  14       33.87       33.31     15.47 o 
 -12   6  14        0.26        1.19     16.66 o 
 -11   6  14       91.55       88.37      7.64 o 
 -10   6  14        2.67       21.16      6.29 o 
  -9   6  14      213.32      202.02      9.79 o 
  -8   6  14       45.67       43.44      5.75 o 
  -7   6  14       23.75       34.91      5.21 o 
  -6   6  14      300.57      282.49      8.59 o 
  -5   6  14     1358.25     1358.30     19.93 o 
  -4   6  14      261.73      267.29      7.70 o 
  -3   6  14      398.06      407.18      9.56 o 
  -2   6  14       15.06       20.71      4.18 o 
  -1   6  14       16.99       20.51      5.41 o 
   0   6  14        2.74        4.48      5.41 o 
   1   6  14       87.90       94.89      9.75 o 
   2   6  14      271.29      266.77      9.96 o 
   3   6  14       25.79       34.89      5.75 o 
   4   6  14     1116.75     1120.21     22.02 o 
   5   6  14      127.71      113.91      7.18 o 
   6   6  14      206.71      220.84     14.76 o 
   7   6  14      106.66      123.81      7.92 o 
   8   6  14      649.19      657.58     22.71 o 
   9   6  14        0.02        2.38     14.28 o 
  10   6  14       25.68       48.78     16.66 o 
 -11   7  14        2.38       14.34      9.09 o 
 -10   7  14      288.51      335.84     10.97 o 
  -9   7  14       97.41       92.16      7.13 o 
  -8   7  14       12.01        6.81      5.77 o 
  -7   7  14       35.95       28.94      5.21 o 
  -6   7  14      914.44      947.48     15.74 o 
  -5   7  14        3.13        5.49      4.78 o 
  -4   7  14      359.94      371.08     11.82 o 
  -3   7  14      112.57      115.76      8.80 o 
  -2   7  14       13.69       10.79      6.27 o 
  -1   7  14        1.29      -13.09      6.54 o 
   0   7  14      581.73      579.93     17.23 o 
   1   7  14      976.37     1017.88     32.96 o 
   2   7  14      476.37      475.85     19.90 o 
   3   7  14      467.00      448.06     12.07 o 
   4   7  14      127.45      145.29      8.21 o 
   5   7  14      595.30      567.26     14.13 o 
   6   7  14      582.38      580.86     15.76 o 
   7   7  14      462.16      488.88     31.53 o 
   8   7  14      437.94      484.03     26.77 o 
   9   7  14       36.03       23.80     11.33 o 
  10   7  14       71.42      104.70     19.04 o 
 -10   8  14      385.49      400.50     23.38 o 
  -9   8  14      242.85      278.78     13.02 o 
  -8   8  14       11.76        4.21      6.30 o 
  -7   8  14       11.23       22.03      7.43 o 
  -6   8  14      144.84      127.52     22.01 o 
  -5   8  14      113.11       94.32      8.57 o 
  -4   8  14        1.02        2.45      7.11 o 
  -3   8  14      192.98      170.05     10.49 o 
  -2   8  14      244.42      260.91     12.62 o 
  -1   8  14       50.60       55.64      7.57 o 
   0   8  14       20.18       24.08      7.14 o 
   1   8  14        4.62        2.38      6.73 o 
   2   8  14        7.01        7.58      6.57 o 
   3   8  14      810.40      763.95     20.29 o 
   4   8  14       56.92       68.67     10.58 o 
   5   8  14      163.28      169.40     13.02 o 
   6   8  14       60.05       63.62     11.33 o 
   7   8  14       12.98       19.32     10.49 o 
   8   8  14        4.58       14.28     23.20 o 
   9   8  14      140.48      175.32     22.61 o 
  -9   9  14       33.25        8.09     10.49 o 
  -8   9  14       94.24       96.75     12.18 o 
  -7   9  14       99.49      120.29      9.18 o 
  -6   9  14       38.12       41.24     10.71 o 
  -5   9  14      143.24      137.68      9.68 o 
  -4   9  14      859.75      879.67     23.03 o 
  -3   9  14       43.02       49.62     13.09 o 
  -2   9  14       12.94       16.66      7.57 o 
  -1   9  14       63.11       55.93      7.96 o 
   0   9  14        2.55        1.96      7.14 o 
   1   9  14      926.31      916.22     23.03 o 
   2   9  14       33.72       25.38      7.43 o 
   3   9  14     1102.87     1143.77     26.57 o 
   4   9  14       37.92       42.83     14.28 o 
   5   9  14        0.51       17.85     14.28 o 
   6   9  14      178.56      182.03     20.23 o 
   7   9  14       25.30       -2.38     14.28 o 
   8   9  14       77.12       82.50     20.23 o 
  -8  10  14        4.12        9.52     15.47 o 
  -7  10  14       89.17      105.89     17.85 o 
  -6  10  14       30.65       18.79      7.73 o 
  -5  10  14      563.63      615.68     22.01 o 
  -4  10  14      327.95      341.86     14.23 o 
  -3  10  14      516.84      511.02     16.76 o 
  -2  10  14        0.33       -0.44      8.33 o 
  -1  10  14      239.09      244.05     13.02 o 
   0  10  14      261.60      257.21     12.86 o 
   1  10  14        5.42        2.78     17.85 o 
   2  10  14       52.61       56.89     10.71 o 
   3  10  14       24.29       13.09     13.09 o 
   4  10  14       89.47       91.61     15.47 o 
   5  10  14       70.17       96.37     16.66 o 
   6  10  14      215.68      223.68     21.42 o 
   7  10  14        1.39       -7.14     15.47 o 
  -6  11  14        0.00        4.76     13.09 o 
  -5  11  14        0.00        3.32      7.70 o 
  -4  11  14        0.37        4.45      7.96 o 
  -3  11  14       13.37        2.38      7.96 o 
  -2  11  14      108.60       89.35      9.65 o 
  -1  11  14        2.24        8.83     13.09 o 
   0  11  14       72.07       73.08      9.14 o 
   1  11  14      261.35      274.01     12.86 o 
   2  11  14      524.80      531.41     16.27 o 
   3  11  14      635.89      655.56     30.93 o 
   4  11  14        1.16       -4.76     13.09 o 
   5  11  14       70.86       98.75     17.85 o 
  -3  12  14      186.42      246.93     24.39 o 
  -2  12  14        0.19       11.84     13.68 o 
  -1  12  14       22.71       35.68     18.44 o 
   0  12  14      268.75      288.90     14.23 o 
   1  12  14       10.27       -1.06      8.33 o 
   2  12  14      120.55      123.74     16.66 o 
 -13   1  15      136.87      145.58     14.28 o 
 -12   1  15      324.24      351.36     11.42 o 
 -11   1  15       34.31       37.93      6.50 o 
 -10   1  15       19.31       24.74      6.03 o 
  -9   1  15      405.98      372.97     12.58 o 
  -8   1  15      314.94      296.54      9.93 o 
  -7   1  15      282.66      275.30     10.16 o 
  -6   1  15        7.80       12.38      4.55 o 
  -5   1  15      106.64      101.30      5.42 o 
  -4   1  15        2.47        1.44      4.70 o 
  -3   1  15     1135.25     1183.11     18.88 o 
  -2   1  15       27.11       22.12      4.39 o 
  -1   1  15       23.07       16.18      4.90 o 
   0   1  15      114.41       98.00      7.96 o 
   1   1  15      566.81      530.45     14.07 o 
   2   1  15     1371.27     1265.80     23.36 o 
   3   1  15      736.69      708.03     16.02 o 
   4   1  15      531.77      511.37     15.20 o 
   5   1  15      161.55      133.79      6.38 o 
   6   1  15     2116.44     1984.32     34.80 o 
   7   1  15        0.53        1.78      6.73 o 
   8   1  15       46.20       27.47     10.11 o 
   9   1  15        3.83        3.85     15.47 o 
  10   1  15       40.15       52.23      8.80 o 
  11   1  15        3.73       -1.78      8.41 o 
  12   1  15       84.80       66.85     10.71 o 
 -13   2  15      522.98      484.24     27.36 o 
 -12   2  15        1.21       -1.43      8.92 o 
 -11   2  15        3.12       12.17      7.30 o 
 -10   2  15      132.12      119.39      9.14 o 
  -9   2  15       79.04       77.88      6.97 o 
  -8   2  15     1483.13     1428.75     23.63 o 
  -7   2  15        3.51       -1.89      5.14 o 
  -6   2  15      137.61      114.27      5.82 o 
  -5   2  15       48.89       45.28      5.12 o 
  -4   2  15      332.51      298.92      7.71 o 
  -3   2  15      225.80      229.86      8.59 o 
  -2   2  15     1676.97     1719.82     25.55 o 
  -1   2  15       11.47       10.35      4.90 o 
   0   2  15       13.53       21.57      6.97 o 
   1   2  15       46.28       37.57     11.66 o 
   2   2  15       67.21       83.53     13.68 o 
   3   2  15     1280.26     1260.36     29.02 o 
   4   2  15      820.91      811.85     14.72 o 
   5   2  15     1781.93     1624.19     40.14 o 
   6   2  15        5.68        4.77      5.41 o 
   7   2  15       48.62       32.66      6.11 o 
   8   2  15        2.65        0.66      7.43 o 
   9   2  15        2.96        2.31      7.11 o 
  10   2  15       20.03        0.13      7.96 o 
  11   2  15       37.58       53.84      9.14 o 
  12   2  15       29.84       29.85      9.14 o 
 -13   3  15        0.04       -4.76     14.28 o 
 -12   3  15      127.26      118.29     10.30 o 
 -11   3  15       10.83       20.89      7.99 o 
 -10   3  15       20.93       -0.06      6.38 o 
  -9   3  15       21.16       10.57      6.23 o 
  -8   3  15        2.21       12.54      5.90 o 
  -7   3  15        1.34       -1.88      5.63 o 
  -6   3  15       68.72       64.34      5.78 o 
  -5   3  15      312.79      314.41      8.60 o 
  -4   3  15      151.02      132.50     11.80 o 
  -3   3  15     2363.69     2306.63     33.29 o 
  -2   3  15        0.37       -0.88      4.10 o 
  -1   3  15      491.11      494.78     10.37 o 
   0   3  15       65.33       59.20      8.92 o 
   1   3  15       22.69       22.61      6.73 o 
   2   3  15      559.47      549.52     17.23 o 
   3   3  15       41.87       46.16      5.83 o 
   4   3  15      746.51      794.24     16.88 o 
   5   3  15      240.20      232.60     14.44 o 
   6   3  15      464.94      429.33     12.42 o 
   7   3  15      181.20      184.43      9.08 o 
   8   3  15      278.94      262.79     12.54 o 
   9   3  15       33.35       27.36      8.29 o 
  10   3  15       30.58       36.05      8.29 o 
  11   3  15       21.41       21.89      8.29 o 
 -12   4  15       85.77      101.77     10.26 o 
 -11   4  15      250.67      250.28     12.36 o 
 -10   4  15      127.52      133.28      8.47 o 
  -9   4  15       85.42      105.66      8.17 o 
  -8   4  15       29.50       26.89      6.50 o 
  -7   4  15      247.55      220.34      8.76 o 
  -6   4  15     1150.81     1130.88     19.76 o 
  -5   4  15      127.85      128.39      9.62 o 
  -4   4  15      924.88      925.80     14.65 o 
  -3   4  15        1.69        5.05      4.59 o 
  -2   4  15        5.75       13.48      4.44 o 
  -1   4  15       13.52        8.52      7.53 o 
   0   4  15      201.48      200.58     16.06 o 
   1   4  15     1142.55     1100.80     21.06 o 
   2   4  15     1147.72     1092.09     21.27 o 
   3   4  15      135.39      139.27     18.53 o 
   4   4  15        0.04       -0.41      5.60 o 
   5   4  15      136.86      143.34      8.19 o 
   6   4  15       31.11       30.90      6.05 o 
   7   4  15     1154.27     1102.47     22.61 o 
   8   4  15        0.20      -11.75      5.87 o 
   9   4  15       16.74       35.67      7.92 o 
  10   4  15       25.11       20.94      7.92 o 
  11   4  15       70.28       72.28      9.52 o 
 -12   5  15      140.29      149.35     13.86 o 
 -11   5  15      351.46      362.80     12.89 o 
 -10   5  15        0.31        1.64      6.94 o 
  -9   5  15      813.20      885.10     18.27 o 
  -8   5  15       29.30       28.84      6.38 o 
  -7   5  15       32.12       22.11      6.08 o 
  -6   5  15       40.48       39.00      6.60 o 
  -5   5  15       18.51       24.94      5.83 o 
  -4   5  15       10.08       18.46      4.55 o 
  -3   5  15      254.04      237.79      7.26 o 
  -2   5  15      202.75      188.34      9.01 o 
  -1   5  15     1790.57     1700.17     24.75 o 
   0   5  15      535.52      505.62     33.94 o 
   1   5  15     1223.56     1207.13     22.87 o 
   2   5  15      669.27      667.34     15.50 o 
   3   5  15      740.42      711.36     15.89 o 
   4   5  15     1469.51     1349.75     34.06 o 
   5   5  15     1063.84     1053.43     21.13 o 
   6   5  15        9.05        1.24      5.92 o 
   7   5  15       19.80       16.99      6.19 o 
   8   5  15        4.13        7.20      7.87 o 
   9   5  15        1.13        7.14     14.28 o 
  10   5  15        1.81        3.57     14.28 o 
  11   5  15      188.09      196.31     21.42 o 
 -11   6  15        9.54       18.43      6.42 o 
 -10   6  15       88.53       84.35      6.87 o 
  -9   6  15        0.79        3.60      6.07 o 
  -8   6  15        1.92        4.22      5.37 o 
  -7   6  15       91.46       90.36      6.25 o 
  -6   6  15      213.49      202.98      7.56 o 
  -5   6  15      313.41      333.81      8.74 o 
  -4   6  15      323.16      323.64      9.41 o 
  -3   6  15        2.74       -2.16      7.56 o 
  -2   6  15      670.45      656.29     16.66 o 
  -1   6  15       67.10       66.07      6.39 o 
   0   6  15      268.56      276.82     10.47 o 
   1   6  15        0.45        0.69      5.41 o 
   2   6  15      253.27      249.55      9.62 o 
   3   6  15        9.50       14.77      5.92 o 
   4   6  15      109.78       99.08      7.65 o 
   5   6  15        0.25       -4.02      5.31 o 
   6   6  15       43.00       67.34     11.11 o 
   7   6  15        5.34        4.97      5.74 o 
   8   6  15      436.59      445.43     18.92 o 
   9   6  15      223.72      204.93     24.99 o 
  10   6  15        4.87        8.33     15.47 o 
 -11   7  15      173.05      189.24     15.98 o 
 -10   7  15      119.33      105.35      7.19 o 
  -9   7  15       92.20      102.11      7.36 o 
  -8   7  15        3.73        9.34      5.61 o 
  -7   7  15      159.21      177.29      7.51 o 
  -6   7  15      278.19      268.91      8.37 o 
  -5   7  15        0.04        4.11      6.46 o 
  -4   7  15      167.66      150.59      9.99 o 
  -3   7  15      113.07       98.84     16.66 o 
  -2   7  15      203.21      212.10     17.85 o 
  -1   7  15      133.47      118.88      8.80 o 
   0   7  15     1583.57     1590.60     34.91 o 
   1   7  15     1373.62     1315.96     25.14 o 
   2   7  15      110.73      102.15      7.49 o 
   3   7  15       44.61       59.27      6.93 o 
   4   7  15       69.72       82.78      7.05 o 
   5   7  15      437.61      427.06     12.70 o 
   6   7  15       33.25       41.93      5.83 o 
   7   7  15       10.51        2.38     22.61 o 
   8   7  15      266.58      265.83     16.39 o 
   9   7  15       69.57       78.54     12.62 o 
 -10   8  15      637.18      754.47     21.22 o 
  -9   8  15      130.03      148.91     15.19 o 
  -8   8  15       14.61       -2.53      6.89 o 
  -7   8  15       53.44       43.65      7.49 o 
  -6   8  15       35.16       39.90      8.57 o 
  -5   8  15        3.00       -3.44      7.43 o 
  -4   8  15        7.04       -0.28      7.11 o 
  -3   8  15        4.78        2.24     12.49 o 
  -2   8  15       36.14       38.12      9.52 o 
  -1   8  15        0.13       -1.19      6.73 o 
   0   8  15      283.93      275.70     12.18 o 
   1   8  15       60.00       57.26      7.96 o 
   2   8  15      230.20      232.25     11.42 o 
   3   8  15      319.96      295.89     12.54 o 
   4   8  15     1218.78     1194.42     23.46 o 
   5   8  15       63.39       56.47      6.58 o 
   6   8  15      387.66      442.04     28.55 o 
   7   8  15        8.24       13.09     17.85 o 
   8   8  15       63.05       68.83     12.62 o 
  -9   9  15        4.37        8.24     14.28 o 
  -8   9  15       40.31       67.82     17.85 o 
  -7   9  15      177.89      194.63     12.49 o 
  -6   9  15      153.99      157.03     11.30 o 
  -5   9  15      115.25      106.43     12.49 o 
  -4   9  15        0.13       -2.17      7.11 o 
  -3   9  15       66.90       62.96      8.80 o 
  -2   9  15      435.85      414.12     15.55 o 
  -1   9  15       30.72       30.34      8.41 o 
   0   9  15        2.04        3.01      7.11 o 
   1   9  15      110.81      108.29      9.14 o 
   2   9  15       15.42        6.58      6.82 o 
   3   9  15      135.51      136.29     10.11 o 
   4   9  15       11.90        1.78      6.12 o 
   5   9  15        4.72       -8.33     13.09 o 
   6   9  15       49.99       60.68     16.66 o 
   7   9  15        0.68       22.61     15.47 o 
  -7  10  15       10.33       -1.19     13.09 o 
  -6  10  15       39.23       41.29     13.68 o 
  -5  10  15      318.27      312.20     23.20 o 
  -4  10  15       56.05       52.95      8.92 o 
  -3  10  15        1.98       -6.20      7.96 o 
  -2  10  15        8.92        0.44      7.96 o 
  -1  10  15      148.63      112.44      9.99 o 
   0  10  15        7.79        5.95     15.47 o 
   1  10  15       35.04       46.59     17.85 o 
   2  10  15      162.98      142.78      9.68 o 
   3  10  15      203.21      206.18     12.49 o 
   4  10  15       36.61       86.85     16.66 o 
   5  10  15       16.35       22.61     15.47 o 
   6  10  15      385.76      391.43     27.36 o 
  -5  11  15       78.41       83.77      9.68 o 
  -4  11  15        0.45       -0.56      7.96 o 
  -3  11  15       17.33       18.47      8.80 o 
  -2  11  15        3.96        0.31      7.96 o 
  -1  11  15       19.98       22.21      8.80 o 
   0  11  15        7.05       -1.84      8.29 o 
   1  11  15      146.50      162.25     11.30 o 
   2  11  15      386.77      390.00     14.28 o 
   3  11  15       37.80       14.28     13.09 o 
   4  11  15       10.34       -1.19     13.09 o 
 -13   0  16       76.94      114.22     16.66 o 
 -12   0  16       78.64      116.20     13.09 o 
 -11   0  16       41.35       50.24      9.99 o 
 -10   0  16       19.19       21.93      8.92 o 
  -9   0  16      150.27      146.66     11.90 o 
  -8   0  16     1253.40     1240.63     24.73 o 
  -7   0  16       36.83       48.19      9.25 o 
  -6   0  16      206.05      185.73     10.94 o 
  -5   0  16      594.96      589.39     30.34 o 
  -4   0  16     1203.07     1142.13     27.33 o 
  -3   0  16     3698.39     3764.55    187.39 o 
  -2   0  16      166.28      172.85      9.65 o 
  -1   0  16       22.76       24.99      9.52 o 
   0   0  16       79.04       79.71     10.71 o 
   1   0  16       17.46       16.66      9.52 o 
   2   0  16        3.07        8.01      6.27 o 
   3   0  16        0.67        3.41     15.47 o 
   4   0  16      120.51      107.44      8.80 o 
   5   0  16      878.17      730.14     19.35 o 
   6   0  16      103.27      132.06     13.09 o 
   7   0  16      271.64      192.74     15.47 o 
   8   0  16     1252.50     1117.19     39.26 o 
   9   0  16      301.58      260.56     19.04 o 
  10   0  16      985.46     1062.46     39.26 o 
  11   0  16       18.79       10.71     13.09 o 
 -13   1  16       68.62       49.97     14.28 o 
 -12   1  16        4.00       -1.93      7.70 o 
 -11   1  16        0.02        1.00      7.08 o 
 -10   1  16       89.67       96.74     10.18 o 
  -9   1  16       12.12        5.16      6.87 o 
  -8   1  16       26.24       27.39      6.08 o 
  -7   1  16     1413.72     1367.74     20.42 o 
  -6   1  16      402.96      378.77      9.43 o 
  -5   1  16     4263.58     4110.20     50.96 o 
  -4   1  16       14.95       14.00      5.03 o 
  -3   1  16     1698.85     1674.94     25.42 o 
  -2   1  16       90.43       99.27      5.74 o 
  -1   1  16        2.24       -3.93      4.90 o 
   0   1  16      207.89      169.36     10.10 o 
   1   1  16       49.19       58.15      6.18 o 
   2   1  16      391.23      365.73     11.39 o 
   3   1  16       20.66       17.23      7.15 o 
   4   1  16       30.57       28.39      4.64 o 
   5   1  16      431.89      423.28     12.04 o 
   6   1  16       18.64       20.21      6.73 o 
   7   1  16       98.01       79.88      8.41 o 
   8   1  16       40.45       40.77      7.57 o 
   9   1  16      239.14      281.44     13.46 o 
  10   1  16        0.04       -3.13     14.28 o 
  11   1  16        6.27       13.68     10.11 o 
 -12   2  16       21.12       17.05      8.24 o 
 -11   2  16       52.19       58.64      8.57 o 
 -10   2  16      147.18      137.56      9.37 o 
  -9   2  16        0.52      -10.92      5.49 o 
  -8   2  16        9.79       10.87      5.78 o 
  -7   2  16      212.43      227.07     14.08 o 
  -6   2  16        4.26        2.29      4.55 o 
  -5   2  16      172.61      172.27      6.69 o 
  -4   2  16      742.78      732.99     12.52 o 
  -3   2  16      335.35      338.60      9.03 o 
  -2   2  16      891.55      878.21     15.28 o 
  -1   2  16      728.94      684.70     17.24 o 
   0   2  16       68.14       48.27      5.70 o 
   1   2  16      898.95      761.44     50.48 o 
   2   2  16       62.19       69.33      8.41 o 
   3   2  16      721.53      626.00     18.92 o 
   4   2  16        0.04       -0.76      5.41 o 
   5   2  16      118.79       96.94      7.08 o 
   6   2  16     1168.32     1037.51     21.01 o 
   7   2  16       83.34       69.59      8.29 o 
   8   2  16      113.73      125.75      9.99 o 
   9   2  16        0.02       -3.57      7.57 o 
  10   2  16       85.68      104.27     14.28 o 
  11   2  16        1.51        6.06      8.80 o 
 -12   3  16       32.92       31.94     10.70 o 
 -11   3  16       33.30       26.63      7.99 o 
 -10   3  16      148.73      131.27     10.06 o 
  -9   3  16      372.00      395.80     12.16 o 
  -8   3  16       16.19       21.34      6.53 o 
  -7   3  16      638.10      596.92     13.51 o 
  -6   3  16      253.89      252.91      9.33 o 
  -5   3  16      393.85      347.94      9.82 o 
  -4   3  16      179.92      176.94      6.53 o 
  -3   3  16       33.57       36.90      4.55 o 
  -2   3  16      935.58      877.79     17.36 o 
  -1   3  16        0.00       -4.76      4.98 o 
   0   3  16       40.13       38.29      6.40 o 
   1   3  16      165.59      146.29     10.10 o 
   2   3  16        0.14       -4.16      6.73 o 
   3   3  16       54.87       42.42      6.11 o 
   4   3  16       70.37       62.10      7.52 o 
   5   3  16        1.18        1.28      5.41 o 
   6   3  16      283.47      261.96     10.32 o 
   7   3  16      134.42       98.08      8.05 o 
   8   3  16      228.68      173.82     30.34 o 
   9   3  16     1028.74     1063.39     26.76 o 
  10   3  16      133.72      134.58     10.55 o 
  11   3  16       16.44       27.02     10.71 o 
 -12   4  16       73.47      104.71     17.25 o 
 -11   4  16        1.71        8.70      7.77 o 
 -10   4  16      224.65      246.60     10.40 o 
  -9   4  16       44.19       59.64      7.10 o 
  -8   4  16      307.40      322.44     12.19 o 
  -7   4  16      314.19      333.56     12.93 o 
  -6   4  16        0.03       -5.13      7.15 o 
  -5   4  16      248.10      254.50     10.30 o 
  -4   4  16      435.26      402.78     16.59 o 
  -3   4  16     1015.25      993.93     14.14 o 
  -2   4  16     1032.83      967.92     15.06 o 
  -1   4  16       28.69       27.25      4.56 o 
   0   4  16      275.63      264.89     12.54 o 
   1   4  16       41.20       33.73      5.60 o 
   2   4  16      628.57      581.16     14.18 o 
   3   4  16      434.35      408.78     13.30 o 
   4   4  16        0.49       -2.73      5.41 o 
   5   4  16      439.91      422.08     15.21 o 
   6   4  16      160.09      162.33      8.75 o 
   7   4  16      331.43      308.79     18.92 o 
   8   4  16       20.56       17.16      7.70 o 
   9   4  16        3.20       -0.75     17.85 o 
  10   4  16        1.86        8.09     10.11 o 
  11   4  16        9.87       -2.86      8.33 o 
 -11   5  16      180.97      213.17     18.56 o 
 -10   5  16        1.65       -4.60      6.89 o 
  -9   5  16      170.12      181.85      9.36 o 
  -8   5  16       21.88       27.89      6.50 o 
  -7   5  16      808.17      839.94     16.92 o 
  -6   5  16       10.02        7.29      5.90 o 
  -5   5  16      973.82      948.51     15.38 o 
  -4   5  16       79.65       85.00      5.48 o 
  -3   5  16      465.23      462.63     13.97 o 
  -2   5  16      586.93      577.42     10.79 o 
  -1   5  16      755.97      767.78     14.67 o 
   0   5  16      744.54      746.27     16.46 o 
   1   5  16      174.22      170.82     13.34 o 
   2   5  16       55.29       51.72      9.95 o 
   3   5  16       62.15       52.51      6.46 o 
   4   5  16      410.15      379.22     11.55 o 
   5   5  16       61.17       40.82      8.22 o 
   6   5  16      197.63      201.10      9.79 o 
   7   5  16       77.53       69.27      6.93 o 
   8   5  16       38.88       40.17      7.18 o 
   9   5  16       24.64       24.36      7.33 o 
  10   5  16        1.00       10.71     14.28 o 
 -11   6  16      156.67      202.96      8.95 o 
 -10   6  16       20.79       21.70      6.37 o 
  -9   6  16      209.05      218.80     10.70 o 
  -8   6  16      375.54      385.62     10.30 o 
  -7   6  16      214.91      207.54      8.05 o 
  -6   6  16      193.70      208.27      7.80 o 
  -5   6  16      517.48      506.07     10.72 o 
  -4   6  16        6.35        7.87      5.03 o 
  -3   6  16      441.75      450.46     16.93 o 
  -2   6  16       51.63       52.58      7.57 o 
  -1   6  16      739.69      714.17     22.79 o 
   0   6  16        0.18       -0.38      5.93 o 
   1   6  16        0.00       10.55      5.60 o 
   2   6  16      204.68      207.38      9.26 o 
   3   6  16        0.12       -2.48      9.28 o 
   4   6  16      172.21      160.12      8.72 o 
   5   6  16       13.43       27.95      6.05 o 
   6   6  16       50.08       29.94      6.42 o 
   7   6  16        6.44       15.20      7.23 o 
   8   6  16      333.80      386.47     18.07 o 
   9   6  16      194.81      227.25     21.42 o 
  10   6  16        0.33        2.38     15.47 o 
 -10   7  16       31.71       51.45      6.62 o 
  -9   7  16       18.90       29.57      6.56 o 
  -8   7  16       60.61       60.01      6.32 o 
  -7   7  16       93.04       97.01      7.62 o 
  -6   7  16      312.30      317.40     10.71 o 
  -5   7  16      663.83      651.93     19.29 o 
  -4   7  16      327.87      306.42     13.46 o 
  -3   7  16      515.46      502.02     16.39 o 
  -2   7  16      789.37      756.65     29.74 o 
  -1   7  16      273.96      250.62     11.78 o 
   0   7  16       29.74       24.99      7.57 o 
   1   7  16      803.72      816.41     18.05 o 
   2   7  16       37.61       39.19      6.78 o 
   3   7  16      317.65      332.66     11.37 o 
   4   7  16     1107.98     1113.07     23.41 o 
   5   7  16        0.28       12.78      6.30 o 
   6   7  16        7.71        0.05      5.65 o 
   7   7  16        0.29       12.23     10.49 o 
   8   7  16      128.75      125.55     13.46 o 
   9   7  16       77.88      100.18     38.67 o 
  -9   8  16        5.33        3.17      7.05 o 
  -8   8  16      310.68      337.41     12.93 o 
  -7   8  16        0.14        2.57      6.59 o 
  -6   8  16       18.75       17.85      7.92 o 
  -5   8  16       12.48        8.39      7.70 o 
  -4   8  16      583.80      576.57     18.07 o 
  -3   8  16       18.23       17.85      7.57 o 
  -2   8  16      119.66      119.57     10.10 o 
  -1   8  16      415.20      399.13     14.70 o 
   0   8  16      479.36      490.01     16.39 o 
   1   8  16        6.97        6.16      7.11 o 
   2   8  16      138.12      125.81     11.30 o 
   3   8  16       21.86       18.84      7.03 o 
   4   8  16      101.72      103.29      7.78 o 
   5   8  16      109.61      114.41      7.50 o 
   6   8  16       46.54       60.41     11.69 o 
   7   8  16      151.96      181.77     19.04 o 
   8   8  16       18.53       16.06     11.78 o 
  -8   9  16        1.03        2.86      8.33 o 
  -7   9  16      130.85      143.14     11.90 o 
  -6   9  16      123.33      128.32     11.90 o 
  -5   9  16       37.26       36.39      8.29 o 
  -4   9  16        9.84        8.64      7.96 o 
  -3   9  16        0.80       -1.19      7.57 o 
  -2   9  16      218.39      226.85     17.25 o 
  -1   9  16        5.29        3.13      7.96 o 
   0   9  16      517.47      525.06     23.20 o 
   1   9  16       11.94        6.09      7.11 o 
   2   9  16        7.73        9.65      7.43 o 
   3   9  16      397.68      388.86     17.85 o 
   4   9  16        7.56        5.18      9.52 o 
   5   9  16      115.59      120.17     17.85 o 
   6   9  16      226.16      248.66     22.61 o 
   7   9  16      365.50      375.97     27.36 o 
  -7  10  16      332.83      362.88     26.17 o 
  -6  10  16       99.11       79.24     13.68 o 
  -5  10  16       58.98       75.62     13.68 o 
  -4  10  16      106.96      101.39      9.99 o 
  -3  10  16      313.93      297.70     13.86 o 
  -2  10  16      425.18      421.79     15.98 o 
  -1  10  16      265.20      262.52     13.86 o 
   0  10  16       44.30       38.39     12.49 o 
   1  10  16       94.31       89.81      9.14 o 
   2  10  16      272.53      283.89     12.86 o 
   3  10  16      185.86      192.42     27.96 o 
   4  10  16      165.69      161.81     17.85 o 
   5  10  16      110.80      122.55     19.04 o 
  -4  11  16       68.81       70.97      9.99 o 
  -3  11  16      326.14      329.62     15.47 o 
  -2  11  16       41.18       37.54      8.80 o 
  -1  11  16       21.27       21.76      8.80 o 
   0  11  16       17.86        3.00     13.09 o 
   1  11  16       44.70       39.90      8.57 o 
   2  11  16        3.64       15.27     16.66 o 
   3  11  16       96.78       85.66     15.47 o 
 -12   1  17       69.42       75.18      9.26 o 
 -11   1  17       54.07       51.65      8.45 o 
 -10   1  17        4.56       16.58      7.30 o 
  -9   1  17       72.72       91.89      8.68 o 
  -8   1  17      129.35      114.83      7.54 o 
  -7   1  17      143.56      130.18      6.58 o 
  -6   1  17      487.21      529.89     11.24 o 
  -5   1  17      158.58      159.36      7.42 o 
  -4   1  17     1890.65     1762.13     26.90 o 
  -3   1  17        4.88        9.24      5.03 o 
  -2   1  17      244.04      225.51      7.83 o 
  -1   1  17       63.99       64.45      8.41 o 
   0   1  17     3295.51     3076.91    159.43 o 
   1   1  17     1760.15     1609.37     28.85 o 
   2   1  17     4401.45     4020.50     64.57 o 
   3   1  17      657.13      608.04     12.93 o 
   4   1  17      131.73      114.16      6.38 o 
   5   1  17       71.16       62.99      6.80 o 
   6   1  17        0.03       -8.85      6.57 o 
   7   1  17       47.65       68.88      8.80 o 
   8   1  17        0.01       10.11     13.68 o 
   9   1  17       44.03       46.89      8.80 o 
  10   1  17        0.06       -2.97      8.41 o 
  11   1  17       23.10       25.30      9.65 o 
 -12   2  17       32.97       38.25     11.33 o 
 -11   2  17       17.59       19.83      8.24 o 
 -10   2  17       12.97       14.35      7.30 o 
  -9   2  17      157.58      179.51      8.76 o 
  -8   2  17      202.22      183.69      8.73 o 
  -7   2  17       94.80       81.57      6.79 o 
  -6   2  17      916.74      905.03     15.42 o 
  -5   2  17     1820.93     1795.43     24.78 o 
  -4   2  17      276.99      265.57      8.98 o 
  -3   2  17     2450.13     2250.68     35.89 o 
  -2   2  17      163.38      143.73      9.48 o 
  -1   2  17     2210.77     2066.85     40.43 o 
   0   2  17      643.91      607.68     14.64 o 
   1   2  17     3644.21     3421.82     55.87 o 
   2   2  17     1799.90     1704.76     33.41 o 
   3   2  17      208.70      173.17     14.18 o 
   4   2  17      807.10      733.02     16.46 o 
   5   2  17       19.75       17.39      6.30 o 
   6   2  17      170.11      200.33      9.83 o 
   7   2  17        1.75      -13.46      6.73 o 
   8   2  17      640.75      647.85     27.96 o 
   9   2  17        1.67       -0.31      7.96 o 
  10   2  17       53.95       65.32      9.65 o 
  11   2  17       35.25       32.56     14.28 o 
 -12   3  17       24.41       57.11     16.66 o 
 -11   3  17       12.61        9.49      8.45 o 
 -10   3  17        0.03       -3.60      9.81 o 
  -9   3  17        1.00        4.46      7.04 o 
  -8   3  17       88.13       80.72      7.42 o 
  -7   3  17      356.74      345.85     21.81 o 
  -6   3  17      712.75      708.18     18.97 o 
  -5   3  17      197.22      198.15      7.12 o 
  -4   3  17     3889.68     3779.60     47.23 o 
  -3   3  17        0.54       -7.14      4.59 o 
  -2   3  17     1656.44     1683.52     29.49 o 
  -1   3  17       47.10       42.19      5.07 o 
   0   3  17      192.94      190.98      8.68 o 
   1   3  17      330.32      322.34     22.46 o 
   2   3  17       14.21       23.69      5.60 o 
   3   3  17       39.60       39.37      6.11 o 
   4   3  17     1987.96     1847.37     33.18 o 
   5   3  17      540.83      511.17     14.32 o 
   6   3  17       67.29       62.60      9.71 o 
   7   3  17       24.73       11.35      6.30 o 
   8   3  17       33.06       21.35     10.11 o 
   9   3  17       70.79       81.66      9.43 o 
  10   3  17      120.87      119.48     11.15 o 
  11   3  17       81.43       96.17     10.71 o 
 -12   4  17      129.17      183.22     21.42 o 
 -11   4  17        2.11       -5.64      7.77 o 
 -10   4  17        1.12       -6.62      6.94 o 
  -9   4  17       14.04       23.25      7.10 o 
  -8   4  17       31.94       50.15      7.14 o 
  -7   4  17      529.93      526.90     12.91 o 
  -6   4  17      648.43      634.70     13.93 o 
  -5   4  17     2462.68     2392.40     47.74 o 
  -4   4  17      766.76      774.33     13.25 o 
  -3   4  17      275.68      276.34      7.97 o 
  -2   4  17       80.89       91.29      5.79 o 
  -1   4  17      141.92      155.78      6.78 o 
   0   4  17     1179.97     1126.90     22.18 o 
   1   4  17     2734.85     2511.50     42.58 o 
   2   4  17       37.85       43.79      6.30 o 
   3   4  17      956.96      921.67     19.43 o 
   4   4  17      964.16      958.32     33.24 o 
   5   4  17      114.08      115.49      7.87 o 
   6   4  17      104.96       83.07      7.49 o 
   7   4  17        0.51       -2.16      6.64 o 
   8   4  17      221.90      248.22     20.23 o 
   9   4  17        0.01        3.33     10.11 o 
  10   4  17      413.51      441.61     16.87 o 
 -11   5  17        3.41       11.63     11.15 o 
 -10   5  17       32.37       39.82      9.43 o 
  -9   5  17        0.89        6.63      7.07 o 
  -8   5  17       97.30      102.47      7.94 o 
  -7   5  17      228.19      243.69      9.77 o 
  -6   5  17       52.31       73.63     14.04 o 
  -5   5  17       29.88       30.01      5.26 o 
  -4   5  17     1215.25     1233.55     18.26 o 
  -3   5  17      285.80      290.78      9.15 o 
  -2   5  17     1025.96      997.03     19.51 o 
  -1   5  17     2179.21     2140.21     44.07 o 
   0   5  17     2948.26     2815.06     47.16 o 
   1   5  17      168.60      158.23      8.39 o 
   2   5  17        3.80        2.71      5.93 o 
   3   5  17      257.88      231.96     10.93 o 
   4   5  17      581.99      559.42     15.48 o 
   5   5  17       50.93       30.75      6.78 o 
   6   5  17        4.41        4.76      6.30 o 
   7   5  17      736.87      805.16     18.91 o 
   8   5  17        3.35        0.09      6.42 o 
   9   5  17       38.87       40.45      8.11 o 
  10   5  17       47.80       41.64     16.66 o 
 -11   6  17        9.00        9.48      7.13 o 
 -10   6  17        1.51       -4.47      6.02 o 
  -9   6  17       84.33       88.71      6.91 o 
  -8   6  17      221.31      224.89      8.66 o 
  -7   6  17      243.16      231.34      8.49 o 
  -6   6  17       11.87       12.87      5.26 o 
  -5   6  17      614.38      598.45     12.04 o 
  -4   6  17       95.08       93.35      7.70 o 
  -3   6  17      321.71      280.59     16.66 o 
  -2   6  17       65.40       73.59      7.96 o 
  -1   6  17      233.71      251.19     13.68 o 
   0   6  17      170.83      169.21      8.88 o 
   1   6  17       52.70       36.96     10.11 o 
   2   6  17        3.00       12.26      5.60 o 
   3   6  17     1185.17     1189.64     30.32 o 
   4   6  17      314.62      317.08     11.72 o 
   5   6  17      811.69      826.36     18.55 o 
   6   6  17      232.12      201.57      9.79 o 
   7   6  17      136.49      148.71      8.91 o 
   8   6  17      201.61      230.47     10.52 o 
   9   6  17       80.49       65.44     16.66 o 
 -10   7  17       84.97      103.04      8.31 o 
  -9   7  17        5.58        3.72      6.61 o 
  -8   7  17      536.76      553.78     14.27 o 
  -7   7  17      195.19      220.74      9.54 o 
  -6   7  17      680.67      674.56     19.92 o 
  -5   7  17        4.12       10.83      7.96 o 
  -4   7  17       33.13       33.96      7.96 o 
  -3   7  17        0.66       -0.59      7.57 o 
  -2   7  17      508.18      525.88     16.83 o 
  -1   7  17      640.88      650.54     18.92 o 
   0   7  17       17.37       12.49     13.68 o 
   1   7  17      188.30      180.90     10.84 o 
   2   7  17      709.51      665.93     18.15 o 
   3   7  17       11.94       12.86     10.60 o 
   4   7  17      411.75      414.41     13.27 o 
   5   7  17      469.48      474.46     32.47 o 
   6   7  17       15.82       13.09      8.13 o 
   7   7  17      573.49      643.27     23.56 o 
   8   7  17        0.01        3.57     10.94 o 
  -9   8  17       52.26       79.95     14.08 o 
  -8   8  17      234.13      218.86     11.02 o 
  -7   8  17       34.95       42.87      9.52 o 
  -6   8  17       57.00       57.37      9.52 o 
  -5   8  17        8.44       13.03      8.29 o 
  -4   8  17      121.69      113.11     10.49 o 
  -3   8  17      409.31      381.92     14.70 o 
  -2   8  17     2433.23     2384.98     50.48 o 
  -1   8  17       26.02       26.47      8.33 o 
   0   8  17      472.23      452.25     15.92 o 
   1   8  17       25.90       28.55      7.96 o 
   2   8  17      592.72      584.18     18.28 o 
   3   8  17      246.06      221.48     12.00 o 
   4   8  17        7.68        9.52      7.03 o 
   5   8  17       55.61       55.16      8.51 o 
   6   8  17       30.94       40.75     15.47 o 
   7   8  17        0.32        1.19     27.36 o 
  -8   9  17      186.00      186.91     26.17 o 
  -7   9  17        2.65       -4.82      8.11 o 
  -6   9  17      201.46      183.08     12.29 o 
  -5   9  17       40.03       28.84      8.29 o 
  -4   9  17        6.19        8.45      7.96 o 
  -3   9  17        9.34       22.73      8.92 o 
  -2   9  17      327.55      298.46     13.86 o 
  -1   9  17        8.49        7.20     10.11 o 
   0   9  17      343.68      342.41     24.39 o 
   1   9  17       40.20       41.71      8.29 o 
   2   9  17       83.32      111.98     10.71 o 
   3   9  17      246.32      238.03     12.29 o 
   4   9  17      355.93      373.95     13.86 o 
   5   9  17        1.65       13.09     14.28 o 
   6   9  17      381.04      410.47     28.55 o 
  -6  10  17       29.32       19.20     22.01 o 
  -5  10  17       34.91       39.44      9.14 o 
  -4  10  17      715.23      732.81     21.83 o 
  -3  10  17       32.88       23.97      8.92 o 
  -2  10  17       44.75       45.24      9.25 o 
  -1  10  17        6.12       13.09      8.41 o 
   0  10  17      328.01      331.34     14.70 o 
   1  10  17       21.98       30.34      8.29 o 
   2  10  17       19.89       15.15      7.70 o 
   3  10  17      110.65      103.88      9.01 o 
   4  10  17        2.24       11.90     14.28 o 
   5  10  17      428.40      481.86     29.74 o 
  -3  11  17       38.44       55.16     10.11 o 
  -2  11  17      310.44      305.69     15.14 o 
  -1  11  17     1133.53     1126.97     28.57 o 
   0  11  17      217.00      215.19     13.02 o 
   1  11  17      262.18      269.45     13.71 o 
   2  11  17      228.96      270.25     13.15 o 
 -11   0  18       85.24      102.32     16.66 o 
 -10   0  18        1.40      -19.04     11.90 o 
  -9   0  18      116.11       78.52     15.47 o 
  -8   0  18       42.69       49.97     13.09 o 
  -7   0  18      109.70      107.22     20.23 o 
  -6   0  18      243.14      240.20     13.02 o 
  -5   0  18      983.56      893.83     23.56 o 
  -4   0  18        4.73       -3.57     11.30 o 
  -3   0  18      564.00      625.81     18.45 o 
  -2   0  18      165.08      170.54     10.10 o 
  -1   0  18      378.77      310.53     17.85 o 
   0   0  18     1013.16     1008.92     35.69 o 
   1   0  18      112.37      114.22     13.09 o 
   2   0  18     3811.27     3572.14     71.51 o 
   3   0  18      426.44      411.40     15.55 o 
   4   0  18     4977.83     4716.24     92.54 o 
   5   0  18        1.23        8.33      9.52 o 
   6   0  18      600.01      559.19     24.99 o 
   7   0  18       23.59       -1.19      9.52 o 
   8   0  18      132.03      116.60     14.28 o 
   9   0  18      332.30      355.74     21.42 o 
  10   0  18        0.55        0.00     11.90 o 
  11   0  18       20.29       34.50     14.28 o 
 -12   1  18       38.89       40.45     14.28 o 
 -11   1  18        0.00        6.80     10.02 o 
 -10   1  18      162.42      151.70     10.26 o 
  -9   1  18      219.70      204.14     10.52 o 
  -8   1  18      642.07      610.70     19.85 o 
  -7   1  18      548.03      554.82     13.07 o 
  -6   1  18     3672.96     3654.85     51.59 o 
  -5   1  18      173.55      171.36     10.13 o 
  -4   1  18     2062.13     1898.99     28.83 o 
  -3   1  18       31.22       34.22      5.30 o 
  -2   1  18      608.71      575.84     12.14 o 
  -1   1  18       26.06       11.90      8.33 o 
   0   1  18       38.83       58.69      7.57 o 
   1   1  18        9.10       19.43      6.18 o 
   2   1  18      202.56      209.11     14.65 o 
   3   1  18     1093.82      982.02     17.53 o 
   4   1  18      152.26      158.48      7.38 o 
   5   1  18      634.04      566.28     14.58 o 
   6   1  18      137.46      115.32      9.65 o 
   7   1  18      273.06      245.02     13.02 o 
   8   1  18      184.94      182.79     11.78 o 
   9   1  18      449.80      490.55     17.23 o 
  10   1  18       96.08      127.31     11.33 o 
  11   1  18        0.31      -10.88      8.80 o 
 -12   2  18        0.00        9.52     14.28 o 
 -11   2  18       82.37      107.06     14.02 o 
 -10   2  18       45.13       50.37      8.19 o 
  -9   2  18        1.08        4.44      6.00 o 
  -8   2  18        1.22        7.64      6.14 o 
  -7   2  18       79.64       82.24     10.82 o 
  -6   2  18      213.99      210.06      7.81 o 
  -5   2  18      516.35      514.28     12.04 o 
  -4   2  18        1.94        3.77      4.96 o 
  -3   2  18     1101.68      985.60     17.38 o 
  -2   2  18      445.57      401.61     11.52 o 
  -1   2  18        0.56        4.20      7.11 o 
   0   2  18     1002.51      903.97     19.00 o 
   1   2  18       10.14       18.99      5.93 o 
   2   2  18      411.95      379.38     11.85 o 
   3   2  18      114.06       98.25      6.38 o 
   4   2  18      652.12      623.20     14.87 o 
   5   2  18       29.08       26.78      8.83 o 
   6   2  18       12.52        3.82      6.11 o 
   7   2  18        2.59        6.58     11.90 o 
   8   2  18       44.84       39.19      8.80 o 
   9   2  18       99.75      124.78     10.84 o 
  10   2  18        3.01       -5.35     16.06 o 
 -12   3  18       85.28       46.40     16.66 o 
 -11   3  18       47.91       42.72      8.63 o 
 -10   3  18       26.11       23.47     11.14 o 
  -9   3  18       57.10       58.62      7.35 o 
  -8   3  18        0.01        6.86      6.03 o 
  -7   3  18      151.54      155.62      8.43 o 
  -6   3  18      902.15      847.21     16.45 o 
  -5   3  18        3.27       -1.61      4.55 o 
  -4   3  18       31.65       36.59      5.17 o 
  -3   3  18        7.56        5.99      4.92 o 
  -2   3  18        0.04       -5.05      5.41 o 
  -1   3  18       10.43       13.14      5.93 o 
   0   3  18       94.02       86.74      7.30 o 
   1   3  18     1343.93     1277.71     27.23 o 
   2   3  18       39.85       42.38      6.30 o 
   3   3  18     4647.27     4278.41     96.47 o 
   4   3  18      595.12      561.94     15.01 o 
   5   3  18      114.46      135.67      8.57 o 
   6   3  18        6.80        1.56      6.30 o 
   7   3  18      267.43      248.24     15.47 o 
   8   3  18       66.04       68.29      9.99 o 
   9   3  18        5.48        5.59      8.33 o 
  10   3  18       12.27        1.36      8.57 o 
 -11   4  18      109.59      133.64     19.04 o 
 -10   4  18       82.86       82.93      9.45 o 
  -9   4  18      120.86      116.76      8.61 o 
  -8   4  18       57.94       66.89      7.67 o 
  -7   4  18      199.30      224.41      9.33 o 
  -6   4  18        7.55        9.29      5.78 o 
  -5   4  18       13.71       10.98      5.49 o 
  -4   4  18      214.83      197.19      7.95 o 
  -3   4  18        8.09        2.24      4.42 o 
  -2   4  18      449.10      424.72     10.63 o 
  -1   4  18      346.23      346.20     12.12 o 
   0   4  18      714.21      683.50     15.96 o 
   1   4  18      257.50      243.05      9.96 o 
   2   4  18      477.77      465.26     13.43 o 
   3   4  18      377.78      367.47     12.33 o 
   4   4  18      821.84      744.36     17.78 o 
   5   4  18        0.46       -1.38      6.46 o 
   6   4  18     1314.79     1257.03     26.51 o 
   7   4  18      266.82      265.77     11.37 o 
   8   4  18       38.96       38.43      8.80 o 
   9   4  18       19.12       49.41      8.80 o 
  10   4  18      167.13      191.30     12.29 o 
 -11   5  18        0.05        2.29     10.84 o 
 -10   5  18        7.61       12.50      8.41 o 
  -9   5  18        7.69        8.63      7.27 o 
  -8   5  18       83.72       78.19      7.67 o 
  -7   5  18       96.37       99.49      7.77 o 
  -6   5  18       38.42       42.35      7.31 o 
  -5   5  18       13.01        5.88      5.02 o 
  -4   5  18      375.76      392.00     13.39 o 
  -3   5  18      161.68      156.27      9.91 o 
  -2   5  18     1370.45     1309.20     21.34 o 
  -1   5  18     1328.75     1209.80     98.48 o 
   0   5  18      147.44      153.81      8.39 o 
   1   5  18     1783.23     1716.03     31.58 o 
   2   5  18        8.23        6.04      6.30 o 
   3   5  18     1807.23     1696.24     31.12 o 
   4   5  18        0.01       -1.98      6.25 o 
   5   5  18       56.83       58.00     13.39 o 
   6   5  18        2.15        9.01      6.78 o 
   7   5  18      198.42      237.69     11.16 o 
   8   5  18       22.05       18.08      7.92 o 
   9   5  18      108.02      130.15     17.25 o 
 -10   6  18       10.55       10.88      6.56 o 
  -9   6  18       14.35       15.09      6.16 o 
  -8   6  18       50.96       57.01      6.46 o 
  -7   6  18      173.64      174.20      7.97 o 
  -6   6  18        0.11        6.18      7.35 o 
  -5   6  18        0.00       -4.14      7.99 o 
  -4   6  18        7.74        2.80      6.62 o 
  -3   6  18      118.59      121.91     16.06 o 
  -2   6  18      104.60       92.28     17.85 o 
  -1   6  18      163.34      146.71     10.49 o 
   0   6  18       24.18       33.44      6.80 o 
   1   6  18        0.37       -6.06      6.11 o 
   2   6  18     1642.32     1551.53     29.06 o 
   3   6  18      168.94      170.54      9.46 o 
   4   6  18       79.57       91.83      7.87 o 
   5   6  18     1128.02     1120.57     23.41 o 
   6   6  18      104.78      101.25      8.04 o 
   7   6  18       59.49       65.93      7.92 o 
   8   6  18       77.10       75.01      7.40 o 
   9   6  18        1.30       29.74     16.66 o 
  -9   7  18       16.05        6.90      6.95 o 
  -8   7  18      141.55      157.09      9.07 o 
  -7   7  18        4.21       -2.09     10.72 o 
  -6   7  18      320.73      289.94     20.82 o 
  -5   7  18      209.71      192.68     12.18 o 
  -4   7  18      733.78      681.52     20.19 o 
  -3   7  18       67.27       71.64      9.25 o 
  -2   7  18       37.40       44.81      8.41 o 
  -1   7  18     1668.57     1586.93     39.26 o 
   0   7  18      147.97      152.68     15.47 o 
   1   7  18       34.87       21.36      8.29 o 
   2   7  18      316.59      337.60     18.16 o 
   3   7  18      159.76      149.64      8.91 o 
   4   7  18      464.64      479.27     14.52 o 
   5   7  18      220.49      199.53     10.24 o 
   6   7  18      103.83      102.53      8.16 o 
   7   7  18      227.03      218.34     15.14 o 
   8   7  18       81.19      120.33     23.20 o 
  -8   8  18        0.14       -8.14      7.49 o 
  -7   8  18       19.02       23.33      9.43 o 
  -6   8  18        9.84       33.11      9.43 o 
  -5   8  18        3.90       18.02      8.57 o 
  -4   8  18      225.84      237.70     13.02 o 
  -3   8  18      225.41      232.78     13.46 o 
  -2   8  18      379.95      367.89     23.80 o 
  -1   8  18      253.72      271.89     13.46 o 
   0   8  18     1191.27     1184.43     29.02 o 
   1   8  18       17.31        3.26      7.96 o 
   2   8  18      318.05      304.05     13.71 o 
   3   8  18      127.92      145.19     11.30 o 
   4   8  18       67.44       87.55      9.52 o 
   5   8  18       86.39       95.38      8.04 o 
   6   8  18      498.32      552.08     21.87 o 
   7   8  18        7.27       14.47     10.49 o 
  -7   9  18        0.78       -7.50      8.29 o 
  -6   9  18       94.51       93.46     10.29 o 
  -5   9  18       11.11        7.85      8.29 o 
  -4   9  18      140.58      138.73     11.90 o 
  -3   9  18        0.54        0.00      8.41 o 
  -2   9  18        0.03        5.95      8.41 o 
  -1   9  18       66.78       76.00      9.65 o 
   0   9  18      345.19      378.98     15.55 o 
   1   9  18      173.05      183.12     11.69 o 
   2   9  18        1.13       -4.70     12.49 o 
   3   9  18        3.38        1.06      8.33 o 
   4   9  18      788.16      826.82     22.58 o 
   5   9  18        0.69       17.85     15.47 o 
   6   9  18      261.38      271.27     24.99 o 
  -5  10  18       20.05       33.64      9.14 o 
  -4  10  18        5.02       16.03      8.80 o 
  -3  10  18       38.17       49.29     13.09 o 
  -2  10  18      736.00      788.82     23.56 o 
  -1  10  18       70.19       83.82     11.90 o 
   0  10  18       21.59       36.88      9.25 o 
   1  10  18      155.31      167.50     16.06 o 
   2  10  18       47.47       45.59      8.57 o 
   3  10  18      319.02      331.46     15.47 o 
   4  10  18        0.22      -19.04     13.09 o 
  -1  11  18      279.94      317.08     23.80 o 
   0  11  18      305.77      378.67     36.88 o 
 -12   1  19      116.65      130.87     17.85 o 
 -11   1  19        0.52      -13.69      7.49 o 
 -10   1  19        4.34        7.80     12.46 o 
  -9   1  19       65.93       73.77      8.88 o 
  -8   1  19      121.75      107.02     12.61 o 
  -7   1  19       39.20       32.77      7.49 o 
  -6   1  19      156.70      137.01     12.93 o 
  -5   1  19      756.31      640.87     13.93 o 
  -4   1  19      239.76      208.28      8.24 o 
  -3   1  19     1179.40     1027.85     18.11 o 
  -2   1  19        0.02       -3.99      5.41 o 
  -1   1  19      543.84      535.68     17.23 o 
   0   1  19        4.13        3.43      7.11 o 
   1   1  19     1015.15     1068.94     22.20 o 
   2   1  19      295.81      259.65     10.30 o 
   3   1  19      537.08      465.42     11.72 o 
   4   1  19      273.81      236.65     10.47 o 
   5   1  19      449.04      428.02     13.23 o 
   6   1  19       71.93       48.08      8.80 o 
   7   1  19        0.32       -2.97     13.68 o 
   8   1  19      128.34      138.08     13.09 o 
   9   1  19        4.94       -2.38      8.41 o 
  10   1  19       71.01       76.35     10.49 o 
 -11   2  19      103.10      111.76     10.26 o 
 -10   2  19       56.51       45.22      8.45 o 
  -9   2  19      342.46      345.24     13.27 o 
  -8   2  19        0.10       -0.67      6.38 o 
  -7   2  19       62.66       48.77      6.68 o 
  -6   2  19      106.43       80.16     10.55 o 
  -5   2  19      148.49      118.34      7.10 o 
  -4   2  19     1264.47     1099.95     19.17 o 
  -3   2  19      167.49      158.63      7.38 o 
  -2   2  19        0.05        5.90      8.70 o 
  -1   2  19       79.45       59.62      8.41 o 
   0   2  19      651.94      719.79     16.93 o 
   1   2  19      101.97      103.14      7.99 o 
   2   2  19     1066.33      962.30     20.58 o 
   3   2  19      121.44      111.00      7.70 o 
   4   2  19      329.37      324.33     11.55 o 
   5   2  19      420.41      359.15     21.07 o 
   6   2  19      155.97      146.26     10.49 o 
   7   2  19       50.44       50.42      9.25 o 
   8   2  19       35.21       36.63      8.57 o 
   9   2  19      296.82      273.09     14.30 o 
  10   2  19       15.76       12.49      9.25 o 
 -11   3  19       33.63       67.38     11.33 o 
 -10   3  19        2.36       -7.85     12.73 o 
  -9   3  19      120.66      128.73      8.76 o 
  -8   3  19      111.13      118.55      8.30 o 
  -7   3  19       32.45       31.38      6.50 o 
  -6   3  19       35.73       32.66      6.03 o 
  -5   3  19        0.06        0.26      6.87 o 
  -4   3  19       26.85       33.28      8.59 o 
  -3   3  19        1.05       -0.09      5.87 o 
  -2   3  19       65.34       68.31      6.03 o 
  -1   3  19     1585.89     1427.30     27.01 o 
   0   3  19       86.37       71.15      7.08 o 
   1   3  19      197.60      150.58      8.45 o 
   2   3  19      691.45      622.52     15.50 o 
   3   3  19       70.43       50.92      6.80 o 
   4   3  19       80.53       60.69      7.30 o 
   5   3  19      628.77      592.52     15.99 o 
   6   3  19        7.35       23.69      6.80 o 
   7   3  19       34.73       38.60      9.14 o 
   8   3  19       13.43       23.91      8.80 o 
   9   3  19        1.20       16.49      9.52 o 
  10   3  19       20.32       32.56     14.28 o 
 -11   4  19       16.16       11.90     10.94 o 
 -10   4  19        2.60       10.41      7.73 o 
  -9   4  19       81.88       99.31      8.55 o 
  -8   4  19        4.35        8.77      6.82 o 
  -7   4  19      153.98      143.72      8.47 o 
  -6   4  19      474.37      429.13     12.54 o 
  -5   4  19      104.14       96.40      7.23 o 
  -4   4  19      485.61      436.84     11.40 o 
  -3   4  19       88.42       83.88      6.53 o 
  -2   4  19        0.25        7.73      5.18 o 
  -1   4  19        2.84        2.05      5.93 o 
   0   4  19      390.58      357.39     11.82 o 
   1   4  19      412.86      382.26     28.52 o 
   2   4  19      448.25      454.94     13.43 o 
   3   4  19      278.54      259.41     10.82 o 
   4   4  19      366.24      361.35     12.94 o 
   5   4  19       46.49       51.65      7.17 o 
   6   4  19      224.70      225.80     21.81 o 
   7   4  19      252.56      284.47     19.94 o 
   8   4  19        0.62        2.44      7.70 o 
   9   4  19      237.53      265.26     15.47 o 
 -10   5  19      121.55      113.30      9.96 o 
  -9   5  19       10.75       24.92      8.76 o 
  -8   5  19        4.10       25.28      7.10 o 
  -7   5  19        5.36        2.54      6.34 o 
  -6   5  19        5.78        4.02      5.40 o 
  -5   5  19      317.91      302.81     15.05 o 
  -4   5  19       60.72       45.75      5.96 o 
  -3   5  19        9.87       25.48      6.80 o 
  -2   5  19      848.97      831.83     18.77 o 
  -1   5  19       10.52       16.94      6.80 o 
   0   5  19      292.52      281.03     10.75 o 
   1   5  19      445.75      443.73     14.85 o 
   2   5  19       12.33        1.92      6.30 o 
   3   5  19       43.11       45.94      7.00 o 
   4   5  19        6.77        9.72      6.46 o 
   5   5  19       59.65       66.14      7.35 o 
   6   5  19      253.93      258.68     14.42 o 
   7   5  19      129.45      110.04      9.08 o 
   8   5  19       79.73       98.02     10.71 o 
   9   5  19       41.19       50.14     10.71 o 
 -10   6  19        1.80       -6.96      7.11 o 
  -9   6  19       60.16       68.42     10.65 o 
  -8   6  19       32.98       37.09      6.33 o 
  -7   6  19       23.67       15.93      7.35 o 
  -6   6  19        0.01       -4.01      6.14 o 
  -5   6  19        2.50        4.27      7.74 o 
  -4   6  19      125.33      112.39     10.49 o 
  -3   6  19        4.64        3.30      7.43 o 
  -2   6  19     1401.21     1369.46     36.88 o 
  -1   6  19      206.03      205.48     13.09 o 
   0   6  19       58.62       65.31      7.77 o 
   1   6  19     1148.34     1106.31     34.53 o 
   2   6  19        0.00        7.78      6.30 o 
   3   6  19       64.57       61.42      7.49 o 
   4   6  19       87.11       89.23      8.41 o 
   5   6  19      196.75      207.78     10.47 o 
   6   6  19      519.00      524.26     15.23 o 
   7   6  19       82.17       82.83     10.27 o 
   8   6  19       78.46       83.75      8.14 o 
  -9   7  19       19.00       26.52      8.78 o 
  -8   7  19        4.42        0.86     11.58 o 
  -7   7  19      289.68      293.48     12.24 o 
  -6   7  19      129.04      132.92     22.61 o 
  -5   7  19      180.06      182.49     12.18 o 
  -4   7  19      104.51      111.10     10.49 o 
  -3   7  19      165.16      157.37     10.94 o 
  -2   7  19       26.48       12.49     10.11 o 
  -1   7  19       25.20       22.61      8.41 o 
   0   7  19      613.78      607.57     18.92 o 
   1   7  19      107.97      103.84      9.99 o 
   2   7  19      164.78      160.26     11.15 o 
   3   7  19      247.72      269.32     11.37 o 
   4   7  19      140.79      157.53      9.62 o 
   5   7  19      127.47      130.49     11.31 o 
   6   7  19      360.12      414.33     13.71 o 
   7   7  19       89.02       83.88     13.02 o 
  -8   8  19       25.15       36.17     12.49 o 
  -7   8  19       51.93       71.42     14.87 o 
  -6   8  19      234.15      252.90     23.20 o 
  -5   8  19       74.99       76.22      9.99 o 
  -4   8  19      431.42      434.32     16.83 o 
  -3   8  19      111.48      124.76     10.49 o 
  -2   8  19       41.46       38.91      8.41 o 
  -1   8  19     1671.86     1678.83     38.70 o 
   0   8  19      142.34      147.79     17.25 o 
   1   8  19        7.40       12.49     13.68 o 
   2   8  19       76.54       92.16      9.99 o 
   3   8  19       89.13       82.16      9.43 o 
   4   8  19        4.03        3.33      7.92 o 
   5   8  19        1.84        8.33      7.92 o 
   6   8  19       12.31       27.27     10.84 o 
  -6   9  19       13.66        4.11      9.14 o 
  -5   9  19      145.63      138.01     11.69 o 
  -4   9  19      190.19      184.77     16.66 o 
  -3   9  19      396.85      403.12     15.98 o 
  -2   9  19      110.16      105.89     10.94 o 
  -1   9  19        0.55       17.25      8.41 o 
   0   9  19      120.36      113.03     10.49 o 
   1   9  19      372.34      392.74     17.85 o 
   2   9  19      117.00      132.58     10.84 o 
   3   9  19       85.31       80.55      9.68 o 
   4   9  19       16.30       25.72      8.11 o 
   5   9  19      131.90      141.58     19.04 o 
  -4  10  19       28.28       27.36     11.90 o 
  -3  10  19      283.29      258.79     14.30 o 
  -2  10  19      136.94      143.78     11.78 o 
  -1  10  19      206.76      188.53     20.82 o 
   0  10  19      186.90      183.15     12.18 o 
   1  10  19        5.07        8.57      9.52 o 
   2  10  19      125.81      129.34     10.55 o 
   3  10  19       49.25       65.67      8.80 o 
 -10   0  20       54.04       59.49     16.66 o 
  -9   0  20        6.01        2.38     14.28 o 
  -8   0  20        0.32       14.28     11.90 o 
  -7   0  20      254.76      266.87     13.86 o 
  -6   0  20       47.75       51.76      9.25 o 
  -5   0  20       10.64        7.14      8.41 o 
  -4   0  20      805.03      816.82     22.67 o 
  -3   0  20      116.95       94.53      9.25 o 
  -2   0  20     2694.19     2355.74     71.39 o 
  -1   0  20       13.53       10.71     10.71 o 
   0   0  20     2392.54     2013.09     61.87 o 
   1   0  20      443.27      428.32     21.42 o 
   2   0  20        2.05        5.95      7.57 o 
   3   0  20     2145.33     2008.16     44.16 o 
   4   0  20       82.72       81.04      9.65 o 
   5   0  20      301.24      305.77     19.04 o 
   6   0  20       70.78       54.73     11.90 o 
   7   0  20       43.60       63.06     13.09 o 
   8   0  20       51.63       66.63     13.09 o 
   9   0  20      104.60      113.03     15.47 o 
  10   0  20       99.37      113.03     16.66 o 
 -11   1  20        8.86       28.55     15.47 o 
 -10   1  20       29.98       20.77     14.87 o 
  -9   1  20      498.90      517.59     20.19 o 
  -8   1  20       18.19       15.86      8.24 o 
  -7   1  20      144.65      169.34     10.52 o 
  -6   1  20      226.21      238.53      9.46 o 
  -5   1  20      518.29      496.04     12.32 o 
  -4   1  20       97.81       86.31      6.82 o 
  -3   1  20        4.66       -1.72      5.26 o 
  -2   1  20      427.42      369.72     11.64 o 
  -1   1  20       20.69       13.46      7.96 o 
   0   1  20      861.58      709.61     21.03 o 
   1   1  20       48.61       55.00      7.30 o 
   2   1  20       32.28       14.61      8.90 o 
   3   1  20       58.70       61.40      6.23 o 
   4   1  20      579.53      519.88     14.58 o 
   5   1  20       58.76       61.40      8.80 o 
   6   1  20      107.72      104.00      9.99 o 
   7   1  20       13.76       15.47      8.41 o 
   8   1  20        9.06        1.19      8.41 o 
   9   1  20       10.74       18.19      8.80 o 
  10   1  20        9.55       19.63      9.25 o 
 -11   2  20       61.63       55.50     11.69 o 
 -10   2  20      140.40      155.00     10.75 o 
  -9   2  20       39.73       54.21     11.94 o 
  -8   2  20        0.18        6.68      6.68 o 
  -7   2  20       83.67       79.44      8.63 o 
  -6   2  20       52.34       40.65      7.30 o 
  -5   2  20       65.25       53.68      6.34 o 
  -4   2  20      126.44       95.97      8.93 o 
  -3   2  20      106.48       92.34      6.78 o 
  -2   2  20      613.38      530.88     14.32 o 
  -1   2  20      269.03      249.27     13.46 o 
   0   2  20      197.69      158.00      8.63 o 
   1   2  20      362.32      316.40     12.09 o 
   2   2  20      120.22      103.41      7.70 o 
   3   2  20      110.40       80.18      7.49 o 
   4   2  20        0.03       -1.19      5.89 o 
   5   2  20      828.83      814.01     18.52 o 
   6   2  20      154.41      123.08     18.44 o 
   7   2  20        0.24        6.91      8.80 o 
   8   2  20       80.17       77.19      9.65 o 
   9   2  20       31.51       24.39     14.87 o 
 -11   3  20        1.78       -9.38     10.49 o 
 -10   3  20       50.87       57.14      9.14 o 
  -9   3  20       48.26       44.58      7.87 o 
  -8   3  20        0.14        3.54      6.82 o 
  -7   3  20        0.03       -0.17      6.08 o 
  -6   3  20       68.33       88.84      7.35 o 
  -5   3  20        0.26        2.04      6.62 o 
  -4   3  20      114.38      112.28      7.23 o 
  -3   3  20     1636.14     1524.78     28.11 o 
  -2   3  20       16.37       18.63      5.43 o 
  -1   3  20       12.20       18.38      6.39 o 
   0   3  20      240.21      242.11     10.52 o 
   1   3  20      595.72      552.05     14.87 o 
   2   3  20      858.17      817.26     18.52 o 
   3   3  20       21.40       19.60      8.56 o 
   4   3  20      102.69       84.21     12.56 o 
   5   3  20        2.27        4.85      6.80 o 
   6   3  20       71.40       88.45      8.39 o 
   7   3  20       11.58       13.26      8.57 o 
   8   3  20      100.68      114.69     10.84 o 
   9   3  20       27.27       24.44      9.14 o 
 -10   4  20      402.52      398.44     24.08 o 
  -9   4  20       25.82       41.57     10.99 o 
  -8   4  20        3.55        1.84      6.50 o 
  -7   4  20       39.56       49.01      7.10 o 
  -6   4  20      704.14      670.46     15.13 o 
  -5   4  20      182.75      181.38      8.41 o 
  -4   4  20      232.08      242.03     13.20 o 
  -3   4  20      104.18      110.36      7.01 o 
  -2   4  20     1142.65     1054.77     18.81 o 
  -1   4  20       64.65       65.99      7.77 o 
   0   4  20       36.40       34.30      6.62 o 
   1   4  20      186.63      183.74      9.57 o 
   2   4  20      203.42      209.12      9.96 o 
   3   4  20      238.34      247.51     10.75 o 
   4   4  20        1.86       12.61      6.80 o 
   5   4  20      143.22      134.28      9.04 o 
   6   4  20       38.35       51.40      7.87 o 
   7   4  20        0.07       -0.77     10.11 o 
   8   4  20        1.55       -6.90      7.92 o 
   9   4  20        0.21       -1.19     19.63 o 
 -10   5  20       23.25       53.90      9.83 o 
  -9   5  20        0.28        8.45      7.57 o 
  -8   5  20        9.50        7.16      7.06 o 
  -7   5  20       29.04       20.96     11.33 o 
  -6   5  20       40.95       38.05      5.79 o 
  -5   5  20      457.95      462.86     11.00 o 
  -4   5  20      282.32      270.50     11.72 o 
  -3   5  20      969.97      864.72     23.97 o 
  -2   5  20      560.61      531.89     18.51 o 
  -1   5  20      127.61      124.83      8.88 o 
   0   5  20        7.09        7.91      6.25 o 
   1   5  20      115.61      109.21      8.57 o 
   2   5  20      166.27      145.92      9.04 o 
   3   5  20        3.46        5.71      6.80 o 
   4   5  20        1.11       -0.86      6.80 o 
   5   5  20       27.40       35.09      9.68 o 
   6   5  20      111.51      132.68      9.09 o 
   7   5  20      137.28      149.63      9.76 o 
   8   5  20        4.58        3.30      8.80 o 
  -9   6  20        3.30        6.00      8.21 o 
  -8   6  20        0.64        2.23      7.01 o 
  -7   6  20        8.72        2.64      7.01 o 
  -6   6  20       90.28      122.37      8.55 o 
  -5   6  20      109.19      124.80     11.30 o 
  -4   6  20      254.44      239.64     13.02 o 
  -3   6  20       49.96       45.92      8.80 o 
  -2   6  20       13.58       22.25     14.87 o 
  -1   6  20      537.32      512.54     17.23 o 
   0   6  20      237.09      219.94     12.54 o 
   1   6  20      138.37      134.92      9.09 o 
   2   6  20      209.20      222.09     12.53 o 
   3   6  20       15.29        1.83      6.62 o 
   4   6  20       76.47       81.08      8.57 o 
   5   6  20       51.42       43.80      7.87 o 
   6   6  20       19.94       29.04      7.49 o 
   7   6  20       72.61       92.44     11.13 o 
   8   6  20       23.30       37.24      9.01 o 
  -8   7  20       43.72       51.25      8.75 o 
  -7   7  20      280.71      270.66     12.54 o 
  -6   7  20      256.98      264.61     15.07 o 
  -5   7  20      227.58      251.52     14.70 o 
  -4   7  20      154.69      151.92     11.69 o 
  -3   7  20      228.65      203.63     16.66 o 
  -2   7  20        0.00        4.16     13.68 o 
  -1   7  20      252.18      238.93     13.02 o 
   0   7  20      257.56      225.77     13.68 o 
   1   7  20       48.17       39.54      9.14 o 
   2   7  20      938.51      944.13     25.57 o 
   3   7  20       12.61        2.78      7.17 o 
   4   7  20       13.84       20.58      8.22 o 
   5   7  20        1.39      -11.32      9.67 o 
   6   7  20        0.01        0.30      6.89 o 
   7   7  20        0.71      -14.32     20.23 o 
  -7   8  20        0.70        0.00      9.14 o 
  -6   8  20      253.77      258.80     21.42 o 
  -5   8  20       40.23       45.79     10.11 o 
  -4   8  20        4.63        0.51      8.80 o 
  -3   8  20      304.50      302.21     14.30 o 
  -2   8  20      192.65      187.76     12.18 o 
  -1   8  20        1.49        6.54      8.41 o 
   0   8  20       23.68       21.42      8.41 o 
   1   8  20        3.08        4.34      8.29 o 
   2   8  20      102.28      115.09     10.84 o 
   3   8  20      134.56      144.19     15.47 o 
   4   8  20       10.39        7.91      8.29 o 
   5   8  20       35.95       42.66     13.68 o 
   6   8  20       39.77       20.23     16.66 o 
  -6   9  20      165.81      187.08     26.17 o 
  -5   9  20       39.26       42.82      9.65 o 
  -4   9  20        0.24       -0.51      8.80 o 
  -3   9  20       77.49       76.15     10.49 o 
  -2   9  20      374.97      346.23     17.85 o 
  -1   9  20      246.56      246.29     14.30 o 
   0   9  20      516.85      577.98     19.63 o 
   1   9  20      153.33      146.28     25.58 o 
   2   9  20      107.21      102.95     10.29 o 
   3   9  20      153.62      161.54     24.99 o 
   4   9  20       24.67       31.06      8.80 o 
  -3  10  20       26.02       27.96     10.10 o 
  -2  10  20        0.10        0.59      9.25 o 
  -1  10  20       34.73       13.68      9.25 o 
   0  10  20      100.52      104.28     10.49 o 
   1  10  20       34.09       39.64      9.14 o 
 -10   1  21       20.23       29.74     10.94 o 
  -9   1  21        0.16       -8.69      9.65 o 
  -8   1  21       31.91       23.85      9.65 o 
  -7   1  21       14.04       30.90      7.77 o 
  -6   1  21        1.96        6.26      6.41 o 
  -5   1  21       44.53       18.36      7.02 o 
  -4   1  21      855.28      759.00     19.58 o 
  -3   1  21      401.26      347.43     11.51 o 
  -2   1  21      104.30       81.50     10.10 o 
  -1   1  21       58.29       54.02      8.80 o 
   0   1  21     1058.50      993.97     26.08 o 
   1   1  21        0.30        2.38      6.39 o 
   2   1  21        0.63       -3.72      7.60 o 
   3   1  21        0.01       -2.00      6.62 o 
   4   1  21      155.23      139.72      9.38 o 
   5   1  21       21.58       10.46      7.96 o 
   6   1  21        4.14       17.22      7.96 o 
   7   1  21        0.20        1.94      8.33 o 
   8   1  21       58.30       57.22     13.68 o 
   9   1  21      395.49      442.43     18.44 o 
 -11   2  21       13.63      -11.90     14.28 o 
 -10   2  21        0.04       -7.87      7.99 o 
  -9   2  21        8.65      -12.49     10.10 o 
  -8   2  21        0.56        7.14      7.77 o 
  -7   2  21       10.82       20.06      7.77 o 
  -6   2  21      160.05      193.73     10.02 o 
  -5   2  21       72.46       44.47      8.20 o 
  -4   2  21      277.20      257.86     10.82 o 
  -3   2  21      989.36      837.40     18.95 o 
  -2   2  21      123.74      107.51     10.49 o 
  -1   2  21     1310.73     1182.42     24.04 o 
   0   2  21       22.06       19.97      6.62 o 
   1   2  21        2.50        6.20      6.39 o 
   2   2  21       16.54        3.24      6.39 o 
   3   2  21       11.60       11.86      6.55 o 
   4   2  21       37.61       37.55      6.80 o 
   5   2  21        5.26       -0.49      6.90 o 
   6   2  21        1.67        9.29      8.80 o 
   7   2  21        1.85        4.36      8.80 o 
   8   2  21       17.53       19.94      8.80 o 
   9   2  21        2.16      -11.84      8.80 o 
 -10   3  21        0.02        2.33     16.06 o 
  -9   3  21      182.55      215.67     10.53 o 
  -8   3  21        1.44        3.69      6.50 o 
  -7   3  21      100.22       94.40      7.95 o 
  -6   3  21       16.75       23.41     10.01 o 
  -5   3  21       12.13        5.02      6.80 o 
  -4   3  21      148.88      156.92      8.10 o 
  -3   3  21       65.34       67.27      7.70 o 
  -2   3  21       71.94       87.54     10.26 o 
  -1   3  21      220.35      171.81     12.45 o 
   0   3  21      878.22      768.89     18.08 o 
   1   3  21      145.74      131.82      8.88 o 
   2   3  21       51.27       38.04      6.80 o 
   3   3  21      111.17      104.94     10.32 o 
   4   3  21      232.99      263.56     16.69 o 
   5   3  21       26.73       19.78      7.08 o 
   6   3  21        0.27      -11.46      7.70 o 
   7   3  21        1.68       -3.03      8.29 o 
   8   3  21       12.51        0.17     16.06 o 
   9   3  21       62.56       67.32     10.84 o 
 -10   4  21        2.15        7.66     16.66 o 
  -9   4  21       18.58       19.93      8.24 o 
  -8   4  21        0.81      -10.13      6.61 o 
  -7   4  21        5.96       15.42      6.68 o 
  -6   4  21       83.34       70.89      7.06 o 
  -5   4  21      553.92      522.83     14.81 o 
  -4   4  21       63.57       38.91      7.00 o 
  -3   4  21       14.99        3.94      6.30 o 
  -2   4  21       56.02       48.18      7.30 o 
  -1   4  21       85.15       64.53      7.77 o 
   0   4  21        2.79       15.49      6.80 o 
   1   4  21      839.13      799.75     18.74 o 
   2   4  21        0.89       -6.00      6.46 o 
   3   4  21      291.70      245.26     19.31 o 
   4   4  21        1.72        9.59      7.08 o 
   5   4  21       43.04       42.53      7.70 o 
   6   4  21        7.33       14.41      7.17 o 
   7   4  21        0.00       -2.55      8.57 o 
   8   4  21      333.79      377.40     16.57 o 
  -9   5  21        0.08       -1.58      8.68 o 
  -8   5  21        9.23        2.31      6.94 o 
  -7   5  21       57.65       35.54      6.43 o 
  -6   5  21       91.89       86.91      6.87 o 
  -5   5  21       35.30       45.93      7.87 o 
  -4   5  21      116.85      117.79     10.84 o 
  -3   5  21      105.71       85.25     10.49 o 
  -2   5  21      232.49      226.45     27.36 o 
  -1   5  21      306.13      256.50     12.78 o 
   0   5  21       18.35       18.65      7.94 o 
   1   5  21      105.31      103.00      8.35 o 
   2   5  21        3.31        8.96      7.08 o 
   3   5  21      142.35      133.21      9.09 o 
   4   5  21       31.58       41.20      8.52 o 
   5   5  21        5.72        2.73      8.21 o 
   6   5  21        0.86        8.87      7.17 o 
   7   5  21      112.27      113.75     13.68 o 
   8   5  21        7.07       -0.49      8.80 o 
  -9   6  21        0.73      -15.07      8.60 o 
  -8   6  21      301.95      337.48     12.59 o 
  -7   6  21       79.78       74.76      8.07 o 
  -6   6  21       12.88       12.22      9.14 o 
  -5   6  21       44.99       53.52      9.99 o 
  -4   6  21       24.17       22.74     16.66 o 
  -3   6  21      198.79      171.58     13.68 o 
  -2   6  21       23.39        3.57      8.41 o 
  -1   6  21      214.74      197.16     12.18 o 
   0   6  21        1.09      -14.86      7.43 o 
   1   6  21      416.46      442.34     13.92 o 
   2   6  21      182.82      155.07      9.78 o 
   3   6  21      407.06      424.33     29.91 o 
   4   6  21       16.80       17.78      7.49 o 
   5   6  21      125.66      142.41      9.62 o 
   6   6  21        0.14       -5.75      7.05 o 
   7   6  21        4.52       19.67      7.49 o 
  -8   7  21        3.91        7.71     10.29 o 
  -7   7  21       66.65       77.60     16.66 o 
  -6   7  21      246.45      213.67     13.38 o 
  -5   7  21        2.06       -7.73      8.41 o 
  -4   7  21       28.89       37.97     10.11 o 
  -3   7  21       28.96       16.06      8.41 o 
  -2   7  21       26.89       23.25     16.66 o 
  -1   7  21       85.32       80.67     10.10 o 
   0   7  21       59.52       47.18      9.25 o 
   1   7  21       40.75       49.28      9.65 o 
   2   7  21       31.19       17.85     12.49 o 
   3   7  21       19.96       38.94      9.43 o 
   4   7  21        3.10       -5.00      7.35 o 
   5   7  21       17.91       24.41      7.65 o 
   6   7  21      103.75      112.75     10.16 o 
  -6   8  21        6.23       -0.16      9.43 o 
  -5   8  21      170.07      147.26     12.54 o 
  -4   8  21       44.06       57.12      9.99 o 
  -3   8  21      422.09      350.40     15.98 o 
  -2   8  21      458.88      419.21     16.83 o 
  -1   8  21        0.12      -12.15      7.96 o 
   0   8  21        5.82       10.37      8.80 o 
   1   8  21        0.08      -11.54      8.33 o 
   2   8  21      109.68      119.18     10.84 o 
   3   8  21       14.98       25.61      9.43 o 
   4   8  21        6.46       16.55      8.80 o 
   5   8  21       66.22      105.27     16.06 o 
  -4   9  21      289.11      307.03     15.55 o 
  -3   9  21       52.87       46.52     10.10 o 
  -2   9  21      168.45      167.18     12.62 o 
  -1   9  21        3.64        0.51      8.80 o 
   0   9  21       20.98       32.24     12.49 o 
   1   9  21       10.96       10.28      9.14 o 
   2   9  21        1.84       -1.02     19.63 o 
   3   9  21       82.57       86.23      9.99 o 
 -10   0  22      229.43      262.94     22.61 o 
  -9   0  22      928.72     1098.16     41.64 o 
  -8   0  22      351.76      353.36     24.99 o 
  -7   0  22      828.58      773.35     33.31 o 
  -6   0  22      106.66      117.78     11.69 o 
  -5   0  22       73.05      114.77     10.49 o 
  -4   0  22        0.57        6.80      8.80 o 
  -3   0  22      273.97      335.08     19.63 o 
  -2   0  22       51.08       52.35     13.09 o 
  -1   0  22      528.44      461.63     24.99 o 
   0   0  22       15.63       -5.95     11.90 o 
   1   0  22      536.31      432.71     36.88 o 
   2   0  22       10.74        4.53      8.80 o 
   3   0  22       16.97       25.71     14.28 o 
   4   0  22        0.09       15.47     11.90 o 
   5   0  22       12.36        5.95     11.90 o 
   6   0  22      307.20      320.05     21.42 o 
   7   0  22      123.38      152.29     16.66 o 
   8   0  22      316.73      404.52     23.80 o 
   9   0  22        0.91        9.52     14.28 o 
 -10   1  22        0.58      -19.04     13.09 o 
  -9   1  22        0.01       -7.73     10.10 o 
  -8   1  22       83.14       70.70     11.78 o 
  -7   1  22        2.20       12.46      7.99 o 
  -6   1  22        0.82       -0.88      6.19 o 
  -5   1  22        3.15       -1.22      9.11 o 
  -4   1  22      122.62      104.21      8.07 o 
  -3   1  22       20.18       22.52      6.80 o 
  -2   1  22       21.74       19.04      9.25 o 
  -1   1  22       49.87       55.08     10.11 o 
   0   1  22       80.62       84.78      8.24 o 
   1   1  22      347.82      303.93     12.49 o 
   2   1  22        1.10        2.12      6.70 o 
   3   1  22        0.02       10.00      7.08 o 
   4   1  22        0.37       -3.13      7.96 o 
   5   1  22       61.87       72.47      9.65 o 
   6   1  22        0.06       -7.95      7.96 o 
   7   1  22       74.84       66.34     12.49 o 
   8   1  22        1.13       -5.84      8.80 o 
   9   1  22       78.66       83.50     11.33 o 
 -10   2  22       41.79       49.97     16.66 o 
  -9   2  22        3.35       22.01     10.10 o 
  -8   2  22       18.97       19.83      8.24 o 
  -7   2  22      148.02      190.00     10.99 o 
  -6   2  22       32.11       33.69      8.19 o 
  -5   2  22      201.37      184.01      8.73 o 
  -4   2  22       19.26       13.66      5.90 o 
  -3   2  22       77.86       69.47      7.65 o 
  -2   2  22       15.91        0.50      7.96 o 
  -1   2  22      116.28      119.23     11.44 o 
   0   2  22       55.91       58.09      7.99 o 
   1   2  22      298.97      258.81     17.26 o 
   2   2  22       55.70       51.56      7.48 o 
   3   2  22        0.31        3.38      6.80 o 
   4   2  22        4.33       12.84      8.07 o 
   5   2  22        6.91        7.97      8.33 o 
   6   2  22      331.65      389.73     40.45 o 
   7   2  22       40.93       47.87      9.99 o 
   8   2  22      216.33      244.98     14.70 o 
 -10   3  22      300.87      317.53     23.20 o 
  -9   3  22      443.74      474.36     14.26 o 
  -8   3  22       21.09       15.07      8.24 o 
  -7   3  22        3.51        7.35      7.99 o 
  -6   3  22       69.43       68.48     11.09 o 
  -5   3  22       67.06       60.50      9.86 o 
  -4   3  22      163.36      219.15     17.85 o 
  -3   3  22       53.17       41.16     12.45 o 
  -2   3  22       53.74       37.25      7.56 o 
  -1   3  22        1.62        9.94     10.28 o 
   0   3  22       22.39       12.41      6.62 o 
   1   3  22       78.03       68.60      7.99 o 
   2   3  22       43.18       44.45      7.49 o 
   3   3  22        4.96        6.76      6.62 o 
   4   3  22       12.18        9.52      6.62 o 
   5   3  22       20.02       23.49      7.49 o 
   6   3  22        0.92        4.14      8.80 o 
   7   3  22        9.15        5.95      8.80 o 
   8   3  22       82.76      110.18     11.15 o 
  -9   4  22       20.41       21.85      9.09 o 
  -8   4  22        3.99        6.25     11.08 o 
  -7   4  22        3.91        0.81      6.56 o 
  -6   4  22        1.74       -3.21      9.34 o 
  -5   4  22        6.83        0.42      6.62 o 
  -4   4  22        9.92       11.42      6.80 o 
  -3   4  22      100.87       73.21     10.10 o 
  -2   4  22        3.17        1.86      7.73 o 
  -1   4  22      260.16      243.48     14.96 o 
   0   4  22        1.03        4.72      6.80 o 
   1   4  22       11.33       24.29      7.17 o 
   2   4  22      214.45      217.55     11.74 o 
   3   4  22        1.00        2.64      7.08 o 
   4   4  22       61.62       79.56      8.39 o 
   5   4  22       31.31       46.20      8.19 o 
   6   4  22       29.08       17.69      7.87 o 
   7   4  22        5.57        5.19     17.85 o 
   8   4  22       70.16       83.39     10.84 o 
  -9   5  22        9.94       16.30      9.37 o 
  -8   5  22       31.17       51.83      9.37 o 
  -7   5  22      106.25      114.11      8.67 o 
  -6   5  22       11.34        0.29      6.38 o 
  -5   5  22       39.24       32.02     13.68 o 
  -4   5  22      106.43       86.29     10.49 o 
  -3   5  22        0.01      -15.92      7.96 o 
  -2   5  22       75.35       74.41     10.49 o 
  -1   5  22       43.41       29.15      8.41 o 
   0   5  22       40.53       27.10      8.76 o 
   1   5  22       48.70       54.56      7.65 o 
   2   5  22       14.08       24.91      7.49 o 
   3   5  22        1.15        1.38     10.05 o 
   4   5  22        4.43       -0.77      7.30 o 
   5   5  22       11.27       12.54      7.87 o 
   6   5  22       22.94       22.28      9.33 o 
   7   5  22      389.85      482.40     45.81 o 
  -8   6  22      177.83      185.13     11.72 o 
  -7   6  22       15.66       22.60      8.41 o 
  -6   6  22       14.36        6.17     15.47 o 
  -5   6  22        3.12       -9.22      8.92 o 
  -4   6  22        3.61       -8.63      8.92 o 
  -3   6  22       12.43       12.08      8.29 o 
  -2   6  22       33.95       19.09     11.30 o 
  -1   6  22       63.26       61.58      9.65 o 
   0   6  22       40.19       27.31      8.80 o 
   1   6  22       18.75       23.17     13.09 o 
   2   6  22       35.89       44.29     13.12 o 
   3   6  22       23.23       28.09      7.87 o 
   4   6  22        2.20       10.21      7.87 o 
   5   6  22        0.11      -10.78      7.17 o 
   6   6  22        0.70        7.71      7.65 o 
  -7   7  22        1.42      -10.04      9.43 o 
  -6   7  22        2.59       14.18      9.99 o 
  -5   7  22       66.93       75.11     10.84 o 
  -4   7  22       12.97        9.06     15.47 o 
  -3   7  22       48.62       55.65     13.09 o 
  -2   7  22      275.57      267.05     21.42 o 
  -1   7  22        7.05        8.61      8.80 o 
   0   7  22       63.89       70.92     10.10 o 
   1   7  22       29.24       23.25     12.49 o 
   2   7  22      107.68      105.40     11.90 o 
   3   7  22        0.30        3.46     10.11 o 
   4   7  22       22.51       30.85     11.52 o 
   5   7  22        9.83       17.31      7.62 o 
  -5   8  22        0.84       10.09      9.65 o 
  -4   8  22        0.87       -4.16      9.25 o 
  -3   8  22        0.19       -4.48      8.80 o 
  -2   8  22       39.02       53.41      9.65 o 
  -1   8  22        6.48       -5.35      8.41 o 
   0   8  22        0.96        8.92      9.25 o 
   1   8  22        3.45      -10.71      8.41 o 
   2   8  22        4.74       22.50      9.14 o 
   3   8  22        1.92        6.60      9.14 o 
   4   8  22       22.99       16.01      9.14 o 
  -3   9  22       15.50       10.76     12.49 o 
  -2   9  22       77.92       75.13     10.94 o 
  -1   9  22        1.77        8.92      9.25 o 
   0   9  22        4.95        7.71      8.80 o 
   1   9  22       62.99       61.56      9.99 o 
  -9   1  23        7.68        1.78     10.94 o 
  -8   1  23      265.12      295.47     16.39 o 
  -7   1  23       18.01       10.45      8.19 o 
  -6   1  23        6.67        3.23      7.65 o 
  -5   1  23       24.04       16.68      6.68 o 
  -4   1  23       55.51       60.58      6.97 o 
  -3   1  23       11.51       -0.25      7.00 o 
  -2   1  23        1.23       19.32      8.80 o 
  -1   1  23       16.36        7.20     11.30 o 
   0   1  23        3.74        4.50      7.08 o 
   1   1  23       24.30       34.98      7.70 o 
   2   1  23        0.43       -1.64      7.00 o 
   3   1  23       29.37       26.79      7.77 o 
   4   1  23        1.00        7.82     10.71 o 
   5   1  23      702.49      832.02     23.97 o 
   6   1  23      176.44      216.70     13.46 o 
   7   1  23       23.19       22.71     11.90 o 
   8   1  23      105.84      103.08     10.94 o 
  -9   2  23        2.31        6.38     26.17 o 
  -8   2  23        0.08        1.41     14.07 o 
  -7   2  23      173.32      187.41     11.21 o 
  -6   2  23        3.16      -14.50      7.25 o 
  -5   2  23      219.61      199.63     21.65 o 
  -4   2  23        0.96       -0.64      5.90 o 
  -3   2  23       24.56       11.60      7.49 o 
  -2   2  23       18.58       20.23      9.25 o 
  -1   2  23       47.53       51.83      7.99 o 
   0   2  23        9.82       19.69      7.30 o 
   1   2  23        7.00       10.31      6.87 o 
   2   2  23      142.39      139.14     11.20 o 
   3   2  23        5.44       10.83      9.28 o 
   4   2  23       31.68       29.52      7.70 o 
   5   2  23      222.84      233.26     14.87 o 
   6   2  23      304.57      374.31     17.25 o 
   7   2  23       61.87       50.98     10.49 o 
   8   2  23      159.95      162.85     13.02 o 
  -9   3  23        0.09       -9.52     14.28 o 
  -8   3  23      629.03      702.79     19.82 o 
  -7   3  23       24.30       34.70     11.45 o 
  -6   3  23      431.69      455.22     19.18 o 
  -5   3  23        1.28        1.32      7.17 o 
  -4   3  23        2.30       -1.87      8.92 o 
  -3   3  23       15.94        7.55      7.00 o 
  -2   3  23        0.82       14.62      7.30 o 
  -1   3  23       19.85       37.87     14.25 o 
   0   3  23        9.63       20.94      7.68 o 
   1   3  23        0.91        5.91      7.08 o 
   2   3  23        2.28        1.52      7.09 o 
   3   3  23        1.48       18.77      7.17 o 
   4   3  23       42.27       44.48      7.99 o 
   5   3  23       94.24      115.57     10.69 o 
   6   3  23       20.39       23.38      9.65 o 
   7   3  23      134.33      149.74     12.86 o 
  -9   4  23      338.91      430.41     23.90 o 
  -8   4  23       52.19       69.94      9.62 o 
  -7   4  23       77.76      121.82     14.41 o 
  -6   4  23        7.22        2.83      7.08 o 
  -5   4  23       60.61       66.62     10.49 o 
  -4   4  23       62.65       61.45     10.49 o 
  -3   4  23      146.87      129.02     11.69 o 
  -2   4  23       58.38       60.08      8.45 o 
  -1   4  23       46.72       39.24      7.49 o 
   0   4  23       31.41       11.44      7.49 o 
   1   4  23        0.07       -1.34     12.30 o 
   2   4  23       13.44       17.41      7.49 o 
   3   4  23       14.68       16.18      7.49 o 
   4   4  23      505.57      600.53     16.88 o 
   5   4  23        2.15      -14.42     19.66 o 
   6   4  23       75.88       75.69     11.15 o 
   7   4  23       10.29       15.47      9.14 o 
  -8   5  23       20.16       18.83      9.77 o 
  -7   5  23        0.03       -5.56      6.89 o 
  -6   5  23      618.60      659.84     17.83 o 
  -5   5  23       50.13       58.42     14.28 o 
  -4   5  23       11.94       10.71      9.25 o 
  -3   5  23       37.16       35.72     20.82 o 
  -2   5  23       55.41       50.29      9.65 o 
  -1   5  23        0.00       -1.64      8.80 o 
   0   5  23       11.95       21.70      7.17 o 
   1   5  23       31.62       44.11      7.87 o 
   2   5  23        1.31      -13.47      7.17 o 
   3   5  23       98.44      108.17      9.09 o 
   4   5  23      170.61      202.54     11.84 o 
   5   5  23        3.35       -5.62      7.49 o 
   6   5  23       57.31       87.98      9.09 o 
  -7   6  23       89.90       98.61     22.01 o 
  -6   6  23        7.69       23.12      9.65 o 
  -5   6  23      427.92      424.75     32.72 o 
  -4   6  23       50.15       22.74     16.66 o 
  -3   6  23       30.12       46.85      9.99 o 
  -2   6  23       19.95       -0.11      8.80 o 
  -1   6  23       19.70       11.77     13.68 o 
   0   6  23       29.43       17.51      8.80 o 
   1   6  23       16.39       14.60      9.14 o 
   2   6  23       32.60       23.87      7.70 o 
   3   6  23        2.80       -3.42      7.70 o 
   4   6  23      191.69      186.42     11.20 o 
   5   6  23       35.78       40.48      8.97 o 
  -6   7  23        1.27        7.54      9.99 o 
  -5   7  23       46.86       48.67     10.84 o 
  -4   7  23        5.94       11.90     13.09 o 
  -3   7  23       53.54       50.79      9.65 o 
  -2   7  23        4.24        8.16     16.06 o 
  -1   7  23        0.05        9.40      8.80 o 
   0   7  23        4.13       -4.76      9.25 o 
   1   7  23       15.04        3.68      9.14 o 
   2   7  23        3.02        9.41      9.14 o 
   3   7  23       69.88       96.45     11.15 o 
   4   7  23       51.92       53.21      9.68 o 
  -4   8  23      109.00      110.90     20.23 o 
  -3   8  23        8.22       15.10      9.65 o 
  -2   8  23       74.01       58.07      9.65 o 
  -1   8  23       67.94       76.90     10.49 o 
   0   8  23       16.93       27.83     10.71 o 
   1   8  23       81.61      100.89     20.23 o 
   2   8  23       39.64       49.69      9.99 o 
  -8   0  24       44.72       39.26     15.47 o 
  -7   0  24      712.31      750.74     33.31 o 
  -6   0  24       23.65       19.32     10.49 o 
  -5   0  24       48.49       54.64     10.49 o 
  -4   0  24        2.33       27.47      9.65 o 
  -3   0  24        7.43       22.61     14.28 o 
  -2   0  24       48.77       22.61     14.28 o 
  -1   0  24        0.25        4.76     13.09 o 
   0   0  24        0.66       -2.38     13.09 o 
   1   0  24        7.29       -3.40     21.42 o 
   2   0  24      252.57      241.88     15.47 o 
   3   0  24      341.63      362.88     23.80 o 
   4   0  24       12.19       -7.14     13.09 o 
   5   0  24        0.37       -9.52     11.90 o 
   6   0  24       40.46        0.00     11.90 o 
   7   0  24      446.56      483.05     26.17 o 
  -9   1  24       31.58       61.87     16.66 o 
  -8   1  24      120.78      115.05     13.02 o 
  -7   1  24      165.61      198.22     12.09 o 
  -6   1  24        0.23       -4.93      8.45 o 
  -5   1  24        8.36       14.02      6.82 o 
  -4   1  24        3.53        8.39      6.23 o 
  -3   1  24        2.49      -15.47     11.90 o 
  -2   1  24       16.14        4.76      9.25 o 
  -1   1  24       24.20       13.09     13.09 o 
   0   1  24        3.70        3.40      9.21 o 
   1   1  24       16.77       22.18      7.30 o 
   2   1  24      191.16      194.73     10.99 o 
   3   1  24       82.92       86.52      8.88 o 
   4   1  24        6.08       -1.93      9.52 o 
   5   1  24        6.13       -4.93      8.80 o 
   6   1  24       22.69       20.55      9.14 o 
   7   1  24        6.12        2.44      8.80 o 
  -9   2  24        0.40      -11.90     14.28 o 
  -8   2  24      106.37      104.88     13.78 o 
  -7   2  24      328.46      349.36     14.18 o 
  -6   2  24       69.74       57.81      9.04 o 
  -5   2  24        2.54        3.34      7.39 o 
  -4   2  24       20.46       26.79      7.87 o 
  -3   2  24        0.03        0.91      8.80 o 
  -2   2  24      114.03      107.00     11.33 o 
  -1   2  24        7.64       23.69      8.16 o 
   0   2  24       62.80       58.46      8.24 o 
   1   2  24        2.32       -3.71      7.25 o 
   2   2  24      158.30      169.69     10.26 o 
   3   2  24       29.71       43.24      7.99 o 
   4   2  24       10.27        9.84      9.14 o 
   5   2  24      253.25      313.14     40.45 o 
   6   2  24       16.09       14.90      9.65 o 
   7   2  24       76.33       97.49     12.18 o 
  -9   3  24       20.68       34.50     16.66 o 
  -8   3  24       61.58       75.06     12.18 o 
  -7   3  24        6.58       -0.42      7.99 o 
  -6   3  24       65.82       70.21     14.30 o 
  -5   3  24       14.53        1.99      7.87 o 
  -4   3  24        5.86       15.42      9.52 o 
  -3   3  24        4.46       17.45      8.79 o 
  -2   3  24       16.49        6.35      7.56 o 
  -1   3  24       38.30       45.28      7.99 o 
   0   3  24        0.31       -0.14      7.26 o 
   1   3  24       67.94       90.21      8.88 o 
   2   3  24       50.86       83.38      9.09 o 
   3   3  24       17.38       12.57      7.49 o 
   4   3  24       29.70       16.33      7.78 o 
   5   3  24        4.82        6.60      9.14 o 
   6   3  24      188.39      177.17     13.38 o 
   7   3  24       81.96       91.06     11.33 o 
  -8   4  24        0.18        1.57     10.49 o 
  -7   4  24        5.51        0.65      8.63 o 
  -6   4  24       66.32       61.74     10.94 o 
  -5   4  24        1.87       -0.78      9.65 o 
  -4   4  24        0.13       -3.16      9.65 o 
  -3   4  24       40.06       45.58     10.49 o 
  -2   4  24        0.12        8.44      8.80 o 
  -1   4  24       14.67       15.60      7.77 o 
   0   4  24        2.67        5.40      7.49 o 
   1   4  24        2.06        3.84      8.91 o 
   2   4  24        3.48       10.08      7.08 o 
   3   4  24      328.70      348.09     14.00 o 
   4   4  24       15.96       25.36     10.74 o 
   5   4  24       61.34       84.70      9.46 o 
   6   4  24      112.63       94.71     19.04 o 
  -7   5  24       32.99       13.68     10.10 o 
  -6   5  24      120.19      114.58     12.54 o 
  -5   5  24       12.36       17.65     11.90 o 
  -4   5  24        0.81       -3.57      9.52 o 
  -3   5  24       22.01       11.57     10.11 o 
  -2   5  24        2.42       -7.42      8.80 o 
  -1   5  24       27.10       48.24     12.49 o 
   0   5  24       54.78       47.22      9.45 o 
   1   5  24       19.83       25.62      7.99 o 
   2   5  24       63.35       63.97      8.88 o 
   3   5  24        1.42       -8.74      7.67 o 
   4   5  24      161.06      198.65     11.55 o 
   5   5  24       10.14       27.06      8.39 o 
  -6   6  24       37.51       42.57     11.15 o 
  -5   6  24      187.58      182.26     13.38 o 
  -4   6  24       19.26       13.09     13.09 o 
  -3   6  24       13.69       18.06      9.14 o 
  -2   6  24        6.16       -0.59      9.25 o 
  -1   6  24        0.65       -6.54      8.29 o 
   0   6  24       97.79      101.55     10.84 o 
   1   6  24        9.01       18.16      9.65 o 
   2   6  24       30.09       26.13      9.99 o 
   3   6  24        1.96        2.16      7.70 o 
   4   6  24        5.02       -0.37      8.50 o 
  -5   7  24       76.49       60.80     10.94 o 
  -4   7  24       43.02       48.19     10.29 o 
  -3   7  24       20.20       26.31     19.04 o 
  -2   7  24       20.12        8.92      9.25 o 
  -1   7  24        8.37        5.95      9.14 o 
   0   7  24       49.40       51.28     10.49 o 
   1   7  24       26.95       19.14      9.65 o 
   2   7  24       34.98       26.50     15.47 o 
   3   7  24       72.55       72.79     10.84 o 
  -2   8  24        0.35       10.11      9.25 o 
  -1   8  24        3.03      -17.61      8.80 o 
   0   8  24      162.21      177.24     13.38 o 
  -8   1  25       10.10       31.46     11.33 o 
  -7   1  25      191.16      246.00     25.58 o 
  -6   1  25        0.11        4.95      7.94 o 
  -5   1  25       20.85       22.19      6.94 o 
  -4   1  25        0.04      -14.99      7.49 o 
  -3   1  25        2.47      -12.29     20.82 o 
  -2   1  25        0.81       -1.19      9.25 o 
  -1   1  25        1.96        7.24     11.30 o 
   0   1  25        6.65       11.64      8.07 o 
   1   1  25       26.52       20.51      7.99 o 
   2   1  25        2.13        5.13      7.08 o 
   3   1  25        5.02        1.78     23.20 o 
   4   1  25      238.50      218.35     13.86 o 
   5   1  25       18.40       12.78      9.65 o 
   6   1  25      297.63      353.56     16.76 o 
  -8   2  25      252.86      310.53     23.80 o 
  -7   2  25        7.66       25.83      9.14 o 
  -6   2  25        1.24        6.02      8.40 o 
  -5   2  25       44.49       33.98      9.97 o 
  -4   2  25       29.70       45.37      7.99 o 
  -3   2  25        6.41       -7.73     10.10 o 
  -2   2  25       58.64       75.40      8.68 o 
  -1   2  25       22.26       30.62      7.99 o 
   0   2  25        7.54       10.71      7.70 o 
   1   2  25       17.72        5.65      7.70 o 
   2   2  25        5.69       28.34      7.99 o 
   3   2  25      117.36      148.40     15.63 o 
   4   2  25       17.42       31.50      9.65 o 
   5   2  25      269.05      273.26     15.41 o 
   6   2  25        1.82       22.80     10.49 o 
  -8   3  25       23.30       32.65     14.28 o 
  -7   3  25        8.88        4.36      8.88 o 
  -6   3  25        8.70        7.94      7.94 o 
  -5   3  25       83.83      108.22     18.44 o 
  -4   3  25        0.03      -16.57      8.29 o 
  -3   3  25       16.50        4.55      9.65 o 
  -2   3  25       56.54       69.30      9.14 o 
  -1   3  25        3.42        3.48     10.63 o 
   0   3  25        7.24      -12.79      7.08 o 
   1   3  25        1.53        8.19     13.49 o 
   2   3  25       57.82       87.77     12.00 o 
   3   3  25        2.42        4.91      7.70 o 
   4   3  25       17.79        8.14      9.58 o 
   5   3  25       46.45       46.40     12.49 o 
   6   3  25        5.59        4.96     11.90 o 
  -7   4  25        0.01       -2.38     16.66 o 
  -6   4  25      206.26      223.68     22.61 o 
  -5   4  25       29.42       43.62     10.84 o 
  -4   4  25      157.14      174.90     13.86 o 
  -3   4  25        0.59       -5.35     12.49 o 
  -2   4  25       94.92      111.68     11.78 o 
  -1   4  25       20.36        8.18     10.13 o 
   0   4  25      102.73      131.56     10.02 o 
   1   4  25       23.93       21.69      7.65 o 
   2   4  25       20.10       21.19      7.70 o 
   3   4  25       23.14       38.54      8.63 o 
   4   4  25        4.65        6.53     12.19 o 
   5   4  25      151.21      168.14     12.86 o 
  -6   5  25       55.08       64.85     11.69 o 
  -5   5  25        5.61       12.94      9.99 o 
  -4   5  25        1.73        0.59      9.25 o 
  -3   5  25        6.85        9.41      9.65 o 
  -2   5  25       18.06       30.93     10.10 o 
  -1   5  25        4.39       18.06      9.14 o 
   0   5  25       30.70       17.31      9.14 o 
   1   5  25       29.36       29.65      7.94 o 
   2   5  25       99.51      119.32      9.78 o 
   3   5  25       13.42       16.58      8.19 o 
   4   5  25       86.03      120.23     12.04 o 
  -5   6  25        4.03      -18.28      9.14 o 
  -4   6  25        2.05       -8.84      8.80 o 
  -3   6  25        0.08      -11.90     19.04 o 
  -2   6  25       26.85       17.25     12.49 o 
  -1   6  25      149.84      168.88     13.02 o 
   0   6  25       51.13       72.32     29.74 o 
   1   6  25      195.02      195.56     13.38 o 
   2   6  25       84.36       92.36     13.68 o 
   3   6  25       23.44       23.05      8.39 o 
  -3   7  25       16.11        4.60      9.65 o 
  -2   7  25        0.75       -2.38      9.25 o 
  -1   7  25        9.27       -3.57     11.90 o 
   0   7  25        0.00       -9.00      9.65 o 
   1   7  25       48.71       64.01     11.33 o 
  -7   0  26      331.56      329.57     24.99 o 
  -6   0  26       74.40      109.46     17.85 o 
  -5   0  26       35.94       25.94     10.49 o 
  -4   0  26      111.25      136.82     17.85 o 
  -3   0  26        6.25       13.09     14.28 o 
  -2   0  26        8.46       -8.33     14.28 o 
  -1   0  26      246.51      262.94     21.42 o 
   0   0  26        2.12       12.57      9.65 o 
   1   0  26      424.20      577.68     20.98 o 
   2   0  26        0.25       -3.57     13.09 o 
   3   0  26       21.28       16.66     14.28 o 
   4   0  26      260.94      302.20     22.61 o 
   5   0  26      270.75      339.08     23.80 o 
   6   0  26      169.45      165.38     19.04 o 
  -7   1  26      184.77      204.75     14.30 o 
  -6   1  26       13.71       -2.03      7.99 o 
  -5   1  26      125.76      138.55     15.27 o 
  -4   1  26       65.11      100.60     13.02 o 
  -3   1  26       23.16       31.03     14.28 o 
  -2   1  26       38.46       67.88     13.68 o 
  -1   1  26        1.08       16.34      8.45 o 
   0   1  26      178.56      206.96     11.43 o 
   1   1  26        1.48       12.69      7.56 o 
   2   1  26        1.72       -1.70      8.29 o 
   3   1  26       15.52       10.71     17.85 o 
   4   1  26      154.66      156.82     22.01 o 
   5   1  26      359.45      403.76     18.07 o 
  -7   2  26        4.36        3.94     12.49 o 
  -6   2  26      238.47      236.96     13.23 o 
  -5   2  26       20.67        1.34      9.99 o 
  -4   2  26       19.33       30.29      9.99 o 
  -3   2  26       42.37       61.59     11.90 o 
  -2   2  26       44.67       49.56      8.68 o 
  -1   2  26       73.88       96.71     10.02 o 
   0   2  26       17.12       28.01      8.68 o 
   1   2  26       28.41       48.25     11.62 o 
   2   2  26        0.02       -0.75      7.77 o 
   3   2  26       13.48       13.09      9.65 o 
   4   2  26      686.71      793.65     24.72 o 
   5   2  26       17.77       14.62      9.99 o 
  -7   3  26        7.78        2.10     19.63 o 
  -6   3  26       52.68       59.24     11.69 o 
  -5   3  26        1.46        0.00     14.28 o 
  -4   3  26       46.27       56.98     11.33 o 
  -3   3  26       12.34       12.90     10.49 o 
  -2   3  26       69.43       62.84      9.14 o 
  -1   3  26        0.51      -10.25      7.99 o 
   0   3  26      155.22      201.53     16.09 o 
   1   3  26        8.80       15.67      8.39 o 
   2   3  26      124.06      170.91     11.40 o 
   3   3  26        4.65       14.07     10.98 o 
   4   3  26      159.81      183.98     13.38 o 
   5   3  26        8.54        8.72      9.99 o 
  -6   4  26      156.75      159.29     14.56 o 
  -5   4  26        3.53       -3.81     10.49 o 
  -4   4  26        1.20       -4.29      9.65 o 
  -3   4  26       20.01        8.92     11.30 o 
  -2   4  26        8.80       29.60     10.49 o 
  -1   4  26       74.00      102.99     12.18 o 
   0   4  26       12.29        6.66      7.94 o 
   1   4  26       55.65       51.26     11.52 o 
   2   4  26        1.81       13.47      8.32 o 
   3   4  26      187.24      205.92     11.85 o 
   4   4  26        6.14       10.05      8.45 o 
  -5   5  26        1.40       -9.52      9.99 o 
  -4   5  26       75.68       88.94     12.18 o 
  -3   5  26        5.11       20.94     11.90 o 
  -2   5  26      262.08      327.40     17.23 o 
  -1   5  26        0.09      -14.17      9.14 o 
   0   5  26        5.96       -9.97      8.80 o 
   1   5  26       12.38       12.61      9.65 o 
   2   5  26       38.63       34.13      8.75 o 
   3   5  26      211.87      279.56     25.51 o 
  -4   6  26        3.78      -11.79      9.65 o 
  -3   6  26       47.17       39.86     10.94 o 
  -2   6  26        0.04       -4.60      9.65 o 
  -1   6  26       32.59       47.57     10.49 o 
   0   6  26        0.02      -11.90      9.14 o 
   1   6  26        8.86       29.46     10.49 o 
  -7   1  27        7.98        5.95     14.28 o 
  -6   1  27       25.68       16.53     14.61 o 
  -5   1  27        2.62       -0.29     10.29 o 
  -4   1  27       20.57       15.28     10.84 o 
  -3   1  27       57.24       58.88     11.33 o 
  -2   1  27      382.51      537.11     51.16 o 
  -1   1  27       53.59       68.75     15.48 o 
   0   1  27        0.04       10.31      8.24 o 
   1   1  27        5.66       11.34      8.19 o 
   2   1  27       12.66       14.23     10.49 o 
   3   1  27        0.12       -4.86      9.65 o 
   4   1  27       18.88       32.17     13.68 o 
  -6   2  27        4.93       12.26     10.84 o 
  -5   2  27       56.30       83.29     11.90 o 
  -4   2  27       10.70       30.93     16.66 o 
  -3   2  27      266.87      367.67     18.07 o 
  -2   2  27       43.53       43.13      9.37 o 
  -1   2  27       79.88      105.61     10.06 o 
   0   2  27        1.22       -4.44      9.61 o 
   1   2  27       49.78       58.63      9.33 o 
   2   2  27       79.01       66.77      9.57 o 
   3   2  27       59.00       98.51     16.06 o 
   4   2  27      212.90      280.68     15.92 o 
  -6   3  27       86.00      103.51     20.23 o 
  -5   3  27       15.57       46.40     16.66 o 
  -4   3  27      276.30      355.00     18.07 o 
  -3   3  27       19.35       20.82     10.94 o 
  -2   3  27       53.08       62.00      9.57 o 
  -1   3  27       86.55      126.19     10.75 o 
   0   3  27       64.82       69.65      9.83 o 
   1   3  27       13.73        5.55      8.24 o 
   2   3  27       82.46       89.18     12.63 o 
   3   3  27      216.06      236.63     12.54 o 
   4   3  27       25.27       44.02     10.84 o 
  -5   4  27      265.35      275.37     16.76 o 
  -4   4  27       11.35       27.36     10.94 o 
  -3   4  27        0.04       11.75     10.49 o 
  -2   4  27       44.12       64.82     11.33 o 
  -1   4  27      159.66      198.84     14.70 o 
   0   4  27       22.43       19.57      9.41 o 
   1   4  27        1.12       -2.69      8.19 o 
   2   4  27       35.49       25.05      8.57 o 
   3   4  27      125.93      155.47     10.95 o 
  -3   5  27        0.01       -3.57     11.90 o 
  -2   5  27        2.66        5.62     23.20 o 
  -1   5  27       12.55       24.27     11.90 o 
   0   5  27      343.38      410.47     18.45 o 
   1   5  27        1.95      -11.30      9.25 o 
  -5   0  28      284.99      492.56     30.93 o 
  -4   0  28       66.69      102.32     19.04 o 
  -3   0  28      150.81      178.47     21.42 o 
  -2   0  28       26.22       16.66     15.47 o 
  -1   0  28       14.58       34.50     15.47 o 
   0   0  28        7.76       19.04     14.28 o 
   1   0  28        0.71        4.76     14.28 o 
   2   0  28      247.65      306.96     22.61 o 
   3   0  28       18.30       57.11     16.66 o 
  -5   1  28        0.09       26.17     16.66 o 
  -4   1  28       18.38       13.00     10.84 o 
  -3   1  28      208.01      256.93     16.39 o 
  -2   1  28        1.81       -9.66     10.49 o 
  -1   1  28        7.73       24.87      9.14 o 
   0   1  28        4.96       -1.09      8.68 o 
   1   1  28       11.93        1.39      9.99 o 
   2   1  28        2.91        6.23     10.49 o 
   3   1  28      129.14      153.43     14.87 o 
  -5   2  28        4.88       22.21     11.33 o 
  -4   2  28        8.13       30.93     15.47 o 
  -3   2  28       26.32       28.39      9.04 o 
  -2   2  28       39.78       40.57      9.37 o 
  -1   2  28       12.81       19.58      9.38 o 
   0   2  28       58.70       54.49      9.62 o 
   1   2  28       34.16       50.67      9.37 o 
   2   2  28        0.64        9.61     12.49 o 
   3   2  28       14.32       16.99     10.49 o 
  -4   3  28        4.53       10.49     11.33 o 
  -3   3  28        1.93        1.78     10.94 o 
  -2   3  28       28.97       60.00     11.33 o 
  -1   3  28       24.32       25.67      9.37 o 
   0   3  28        0.16        9.10      8.63 o 
   1   3  28       36.44       32.52      8.93 o 
   2   3  28       11.36       22.90     13.25 o 
  -3   4  28        9.09       -3.00     15.47 o 
  -2   4  28       79.68      124.28     13.09 o 
  -1   4  28       81.73       99.70     16.06 o 
   0   4  28       14.67       30.06      9.05 o 
   1   4  28        0.18       -9.52     15.47 o 
  -3   1  29      149.39      214.58     15.92 o 
  -2   1  29       52.16       68.82     10.89 o 
  -1   1  29      118.06      137.48     16.67 o 
   0   1  29        2.67        5.95      8.93 o 
   1   1  29      217.38      284.19     16.39 o 
  -3   2  29        1.12        9.52     10.94 o 
  -2   2  29      352.11      472.37     23.56 o 
  -1   2  29       21.99       40.83      9.37 o 
   0   2  29        1.78       -5.95      8.63 o 
                                                 
